# Supplementary material for: Comparative RNA-sequencing-based transcriptome profiling of buds from profusely flowering ‘Qinguan’ and weakly flowering ‘Nagafu no. 2’ apple varieties reveals novel insights into the regulatory mechanisms underlying floral induction
Source: BMC Plant Biol. 2018 Dec 22;18:370. doi: 10.1186/s12870-018-1555-3 (PMC6303880; doi:10.1186/s12870-018-1555-3)
Supplement: Supplementary file 2 — Table S4. Kyoto Encyclopedia of Genes and Genomes analysis of up-regulated genes, including the seven expression pattern types (a-, b-, c-, d-, e-, f-, and g-type) in ‘Qinguan’ buds relative to ‘Nagafu No. 2’ buds. The up-regulated genes were identified based on the Venn diagrams and cluster analysis in Fig. 5. Table S5. Kyoto Encyclopedia of Genes and Genomes analysis of down-regulated genes, including the seven expression pattern types (a-, b-, c-, d-, e-, f-, and g-type) in ‘Qinguan’ buds relative to ‘Nagafu No. 2’ buds. The down-regulated genes were identified based on the Venn diagrams and cluster analysis in Fig. 5. Table S6. Carbohydrate, fatty acid, and lipid pathways related to differentially expressed genes in ‘Qinguan’ and ‘Nagafu No. 2’ buds. The differentially expressed genes were detected based on the model in Fig. 7. Table S7. Hormone pathways related to differentially expressed genes in ‘Qinguan’ and ‘Nagafu No. 2’ buds. These hormone-related genes are mainly involved in hormone synthesis, signaling, and response pathways. The model and cluster analysis of these genes are presented in Figs. 8 and 9. Table S8. Detailed information of transcription factor family members in ‘Qinguan’ and ‘Nagafu No. 2’ buds. Table S9. Differentially expressed flowering-related genes in ‘Qinguan’ and ‘Nagafu No. 2’ buds. The flowering-related genes located on different chromosomes are presented in Fig. 11. (XLSX 153 kb) [file 12870_2018_1555_MOESM2_ESM.xlsx]

## Sheet: Table S4
Table S4. Kyoto Encyclopedia of Genes and Genomes analysis of up-regulated genes, including the seven expression pattern types (a-, b-, c-, d-, e-, f-, and g-type) in ‘Qinguan’ buds relative to ‘Nagafu No. 2’ buds. The up-regulated genes were identified based on the Venn diagrams and cluster analysis in Figure 5.
Type	#Gene_id	KO|e_value|Database_Genes|Anno
Up_a_561	MDP0000010587	K08681|3e-109|vvi:100267348|hypothetical protein LOC100267348
Up_a_561	MDP0000074782	K13034|0.0|vvi:100255091|hypothetical protein LOC100255091
Up_a_561	MDP0000119750	K14492|2e-87|pop:POPTR_777043|type-a response regulator
Up_a_561	MDP0000121476	K09422|5e-130|vvi:100245564|hypothetical protein LOC100245564
Up_a_561	MDP0000121806	K14662|4e-123|vvi:100245927|hypothetical protein LOC100245927
Up_a_561	MDP0000122095	K12832|7e-47|pop:POPTR_832840|hypothetical protein
Up_a_561	MDP0000123462	K13172|7e-87|rcu:RCOM_0798440|hypothetical protein
Up_a_561	MDP0000136541	K09422|2e-121|vvi:100253313|hypothetical protein LOC100253313
Up_a_561	MDP0000138076	K14488|5e-56|vvi:100258180|hypothetical protein LOC100258180
Up_a_561	MDP0000138315	K12844|5e-79|pop:POPTR_552316|hypothetical protein
Up_a_561	MDP0000139751	K01648|4e-61|rcu:RCOM_1000580|ATP-citrate synthase, putative (EC:2.3.3.8)
Up_a_561	MDP0000145827	K04125|3e-177|rcu:RCOM_0632660|gibberellin 2-oxidase, putative (EC:1.14.11.15)
Up_a_561	MDP0000146747	K09458|6e-61|pop:POPTR_739215|3-oxoacyl-[acyl-carrier-protein] synthase II (EC:2.3.1.41)
Up_a_561	MDP0000152900	K09755|0.0|rcu:RCOM_0193830|flavonoid 3-hydroxylase, putative (EC:1.14.13.88)
Up_a_561	MDP0000155343	K02639|9e-65|rcu:RCOM_0912010|Ferredoxin-1, putative
Up_a_561	MDP0000156301	K03403|0.0|vvi:100258964|CHLH
Up_a_561	MDP0000163118	K12662|3e-102|vvi:100243602|hypothetical protein LOC100243602
Up_a_561	MDP0000169087	K13051|0.0|vvi:100248834|hypothetical protein
Up_a_561	MDP0000182058	K08235|0.0|rcu:RCOM_0905690|Xyloglucan endotransglucosylase/hydrolase protein A precursor, putative (EC:2.4.1.207)
Up_a_561	MDP0000182082	K01648|0.0|vvi:100255189|hypothetical protein LOC100255189
Up_a_561	MDP0000183040	K02155|5e-11|rcu:RCOM_0292270|vacuolar ATP synthase proteolipid subunit 1, 2, 3, putative
Up_a_561	MDP0000188304	K14677|0.0|vvi:100260562|hypothetical protein LOC100260562
Up_a_561	MDP0000189320	K00434|7e-21|ath:AT4G35000|APX3
Up_a_561	MDP0000194336	K11838|2e-36|vvi:100266796|hypothetical protein LOC100266796
Up_a_561	MDP0000194791	K02934|9e-38|vvi:100252724|hypothetical protein LOC100252724
Up_a_561	MDP0000195882	K10143|0.0|vvi:100246063|hypothetical protein LOC100246063
Up_a_561	MDP0000195885	K05933|1e-179|pop:POPTR_568162|ACO7
Up_a_561	MDP0000196762	K08914|1e-177|vvi:100260599|hypothetical protein LOC100260599
Up_a_561	MDP0000204690	K07213|2e-22|sbi:SORBI_08g022260|hypothetical protein
Up_a_561	MDP0000205306	K09755|0.0|rcu:RCOM_0193830|flavonoid 3-hydroxylase, putative (EC:1.14.13.88)
Up_a_561	MDP0000207420	K00507|1e-46|vvi:100249077|hypothetical protein LOC100249077
Up_a_561	MDP0000208127	K02553|3e-70|rcu:RCOM_0364170|Regulator of ribonuclease activity A, putative
Up_a_561	MDP0000216946	K07119|0.0|vvi:100256090|hypothetical protein LOC100256090
Up_a_561	MDP0000226842	K14487|0.0|vvi:100248869|hypothetical protein LOC100248869
Up_a_561	MDP0000228070	K09840|0.0|pop:POPTR_1116639|9-cis-epoxycarotenoid dioxygenase (EC:1.13.11.51)
Up_a_561	MDP0000228868	K13946|0.0|rcu:RCOM_1031400|amino acid transporter, putative
Up_a_561	MDP0000242635	K01358|9e-35|pop:POPTR_854979|hypothetical protein
Up_a_561	MDP0000243435	K14495|7e-57|pop:POPTR_740519|hypothetical protein
Up_a_561	MDP0000244469	K01736|0.0|rcu:RCOM_0228160|Chorismate synthase, chloroplast precursor, putative (EC:4.2.3.5)
Up_a_561	MDP0000247490	K04125|0.0|rcu:RCOM_0632660|gibberellin 2-oxidase, putative (EC:1.14.11.15)
Up_a_561	MDP0000248981	K05282|0.0|rcu:RCOM_1498120|gibberellin 20-oxidase, putative (EC:1.14.11.15)
Up_a_561	MDP0000249908	K03798|0.0|vvi:100244978|hypothetical protein LOC100244978
Up_a_561	MDP0000264244	K03145|4e-07|vvi:100253538|hypothetical protein LOC100253538
Up_a_561	MDP0000264615	K01246|3e-110|vvi:100250686|hypothetical protein LOC100250686
Up_a_561	MDP0000266157	K03066|0.0|vvi:100254376|hypothetical protein LOC100254376
Up_a_561	MDP0000267169	K01100|0.0|pop:POPTR_820389|sedoheptulose-bisphosphatase (EC:3.1.3.37)
Up_a_561	MDP0000267662	K11253|9e-79|zma:100192589|H3C4, H3C2, H3C3
Up_a_561	MDP0000267933	K00167|0.0|vvi:100248427|hypothetical protein LOC100248427
Up_a_561	MDP0000269871	K14709|2e-135|rcu:RCOM_0522420|zinc transporter, putative (EC:1.3.1.74)
Up_a_561	MDP0000273257	K14709|5e-158|rcu:RCOM_0122460|zinc/iron transporter, putative (EC:1.3.1.74)
Up_a_561	MDP0000276202	K09489|4e-22|rcu:RCOM_0980870|Heat shock 70 kDa protein, putative (EC:1.3.1.74)
Up_a_561	MDP0000282885	K05391|4e-19|ath:AT2G46430|ATCNGC3 (CYCLIC NUCLEOTIDE GATED CHANNEL 3)
Up_a_561	MDP0000283710	K00083|0.0|vvi:100245522|hypothetical protein LOC100245522
Up_a_561	MDP0000286203	K10760|5e-111|pop:POPTR_564538|cytokinin biosynthetic isopentenyltransferase
Up_a_561	MDP0000290415	K10088|4e-150|rcu:RCOM_0934410|hypothetical protein
Up_a_561	MDP0000294667	K05278|3e-62|vvi:100243852|hypothetical protein LOC100243852
Up_a_561	MDP0000297123	K08202|0.0|pop:POPTR_823032|hypothetical protein
Up_a_561	MDP0000302772	K00432|8e-81|pop:POPTR_548472|PtrcGpx5
Up_a_561	MDP0000307286	K10798|3e-52|vvi:100257212|hypothetical protein LOC100257212
Up_a_561	MDP0000308232	K08341|4e-22|zma:100240694|pco136400, Atg8a
Up_a_561	MDP0000319486	K02738|2e-115|vvi:100266463|hypothetical protein LOC100266463
Up_a_561	MDP0000329639	K02908|2e-66|vvi:100256025|hypothetical protein LOC100256025
Up_a_561	MDP0000332388	K11253|8e-79|zma:100192589|H3C4, H3C2, H3C3
Up_a_561	MDP0000335393	K11086|1e-51|vvi:100257709|hypothetical protein LOC100257709
Up_a_561	MDP0000340542	K13448|2e-69|pop:POPTR_817303|hypothetical protein
Up_a_561	MDP0000343741	K10745|2e-59|vvi:100252517|hypothetical protein LOC100252517
Up_a_561	MDP0000360443	K05277|1e-38|ath:AT4G22870|leucoanthocyanidin dioxygenase, putative / anthocyanidin synthase, putative
Up_a_561	MDP0000361589	K11252|2e-59|rcu:RCOM_0272700|histone h2b, putative
Up_a_561	MDP0000403340	K00857|5e-36|rcu:RCOM_1120040|thymidine kinase, putative (EC:2.7.1.21)
Up_a_561	MDP0000420318	K14496|3e-109|rcu:RCOM_0864530|hypothetical protein
Up_a_561	MDP0000453295	K01649|4e-91|pop:POPTR_861364|2-isopropylmalate synthase (EC:2.3.3.13)
Up_a_561	MDP0000465581	K00227|2e-161|pop:POPTR_831136|hypothetical protein
Up_a_561	MDP0000468056	K11578|0.0|pop:POPTR_552728|hypothetical protein
Up_a_561	MDP0000492744	K08915|9e-172|rcu:RCOM_0644360|chlorophyll A/B binding protein, putative
Up_a_561	MDP0000494411	K00318|0.0|pop:POPTR_859200|proline dehydrogenase (EC:1.5.99.8)
Up_a_561	MDP0000508911	K08915|1e-82|rcu:RCOM_0644360|chlorophyll A/B binding protein, putative
Up_a_561	MDP0000565238	K03283|0.0|sbi:SORBI_08g018750|hypothetical protein
Up_a_561	MDP0000575262	K02934|6e-107|vvi:100252724|hypothetical protein LOC100252724
Up_a_561	MDP0000579685	K08176|5e-53|pop:POPTR_831623|PtrPHT1-4
Up_a_561	MDP0000581822	K11253|5e-93|zma:100192589|H3C4, H3C2, H3C3
Up_a_561	MDP0000619097	K05356|5e-161|rcu:RCOM_1182760|solanesyl diphosphate synthase, putative (EC:2.5.1.30)
Up_a_561	MDP0000643284	K07304|4e-112|pop:POPTR_252426|PtrcMsrA2
Up_a_561	MDP0000652388	K13754|0.0|rcu:RCOM_1321050|Sodium/potassium/calcium exchanger 6 precursor, putative
Up_a_561	MDP0000656152	K08912|0.0|rcu:RCOM_1214080|chlorophyll A/B binding protein, putative
Up_a_561	MDP0000656154	K08912|1e-178|rcu:RCOM_1214080|chlorophyll A/B binding protein, putative
Up_a_561	MDP0000680996	K02962|1e-66|pop:POPTR_228682|hypothetical protein
Up_a_561	MDP0000686454	K14495|1e-58|pop:POPTR_740519|hypothetical protein
Up_a_561	MDP0000708928	K08913|1e-169|rcu:RCOM_0483250|chlorophyll A/B binding protein, putative
Up_a_561	MDP0000744693	K09286|7e-25|rcu:RCOM_0546450|Ethylene-responsive transcription factor, putative
Up_a_561	MDP0000757636	K08915|2e-171|rcu:RCOM_0644360|chlorophyll A/B binding protein, putative
Up_a_561	MDP0000771887	K02639|5e-42|vvi:100249080|hypothetical protein LOC100249080
Up_a_561	MDP0000784451	K08912|7e-177|rcu:RCOM_1344080|chlorophyll A/B binding protein, putative
Up_a_561	MDP0000786650	K14506|0.0|vvi:100251627|hypothetical protein LOC100251627
Up_a_561	MDP0000811081	K14487|0.0|rcu:RCOM_1176020|Indole-3-acetic acid-amido synthetase GH3.5, putative
Up_a_561	MDP0000813805	K09840|0.0|pop:POPTR_1116639|9-cis-epoxycarotenoid dioxygenase (EC:1.13.11.51)
Up_a_561	MDP0000854331	K02903|2e-26|vvi:100261817|hypothetical protein LOC100261817
Up_a_561	MDP0000872821	K09422|5e-74|vvi:100233136|R2R3 Myb transcription factor C2 repressor motif protein
Up_a_561	MDP0000899854	K06158|0.0|vvi:100256523|hypothetical protein LOC100256523
Up_a_561	MDP0000913598	K00432|1e-104|pop:POPTR_749200|PtrcGpx3_2
Up_b_174	MDP0000140041	K08914|9e-113|zma:100284154|chlorophyll a-b binding protein of LHCII type III
Up_b_174	MDP0000174358	K12613|0.0|vvi:100249543|hypothetical protein LOC100249543
Up_b_174	MDP0000174766	K13508|0.0|rcu:RCOM_1033320|Glycerol-3-phosphate acyltransferase, putative (EC:2.3.1.15)
Up_b_174	MDP0000182478	K00507|4e-88|rcu:RCOM_0900580|delta 9 desaturase, putative (EC:1.14.19.1)
Up_b_174	MDP0000193128	K08910|5e-158|rcu:RCOM_1471590|chlorophyll A/B binding protein, putative
Up_b_174	MDP0000247548	K12870|1e-50|rcu:RCOM_1553780|Pre-mRNA-splicing factor isy-1, putative
Up_b_174	MDP0000249611	K09422|2e-123|pop:POPTR_818190|MYB221
Up_b_174	MDP0000252890	K01602|2e-103|rcu:RCOM_1158790|Ribulose bisphosphate carboxylase small chain, chloroplast precursor, putative (EC:4.1.1.39)
Up_b_174	MDP0000265899	K00850|0.0|rcu:RCOM_1487750|phosphofructokinase, putative (EC:2.7.1.90)
Up_b_174	MDP0000291218	K08910|7e-153|rcu:RCOM_1471590|chlorophyll A/B binding protein, putative
Up_b_174	MDP0000302503	K01728|0.0|rcu:RCOM_1721620|Pectate lyase precursor, putative (EC:4.2.2.2)
Up_b_174	MDP0000307283	K02256|6e-137|vvi:7498537|cox1
Up_b_174	MDP0000321072	K03952|2e-36|rcu:RCOM_0679150|NADH dehydrogenase, putative
Up_b_174	MDP0000362791	K03234|2e-58|pop:POPTR_748394|hypothetical protein
Up_b_174	MDP0000380330	K13448|2e-95|rcu:RCOM_1680020|calmodulin, putative (EC:1.3.1.74)
Up_b_174	MDP0000592869	K03124|2e-66|pop:POPTR_735046|hypothetical protein
Up_b_174	MDP0000639167	K01051|0.0|vvi:100255703|hypothetical protein LOC100255703
Up_b_174	MDP0000682771	K03937|2e-16|osa:4343746|Os07g0585800
Up_b_174	MDP0000736385	K09872|1e-44|ath:AT1G01620|PIP1C
Up_b_174	MDP0000820780	K14640|0.0|vvi:100247658|hypothetical protein LOC100247658
Up_b_174	MDP0000919900	K11982|2e-126|pop:POPTR_652517|hypothetical protein
Up_c_154	MDP0000124873	K14499|1e-80|vvi:100243702|hypothetical protein LOC100243702
Up_c_154	MDP0000125216	K00797|0.0|rcu:RCOM_0706750|Spermidine synthase, putative (EC:2.5.1.16)
Up_c_154	MDP0000127134	K14516|5e-71|rcu:RCOM_1007740|Ethylene-responsive transcription factor 1B, putative
Up_c_154	MDP0000132802	K08903|3e-99|vvi:100260011|hypothetical protein LOC100260011
Up_c_154	MDP0000139529	K03122|4e-128|vvi:100241598|hypothetical protein LOC100241598
Up_c_154	MDP0000149417	K14324|4e-52|vvi:100250532|similar to Os02g0122000
Up_c_154	MDP0000154155	K14689|3e-172|pop:POPTR_799147|PtrMTP2
Up_c_154	MDP0000170922	K14490|1e-73|rcu:RCOM_0679080|Histidine-containing phosphotransfer protein, putative (EC:1.3.1.74)
Up_c_154	MDP0000176234	K00857|3e-109|rcu:RCOM_1120040|thymidine kinase, putative (EC:2.7.1.21)
Up_c_154	MDP0000177623	K02291|0.0|vvi:100252385|hypothetical protein LOC100252385
Up_c_154	MDP0000177670	K02943|9e-18|vvi:100254522|hypothetical protein LOC100254522
Up_c_154	MDP0000184653	K02358|0.0|ath:AT4G20360|ATRABE1B (ARABIDOPSIS RAB GTPASE HOMOLOG E1B)
Up_c_154	MDP0000186122	K07407|5e-167|pop:POPTR_228333|alpha-galactosidase (EC:2.4.1.67)
Up_c_154	MDP0000186518	K14490|3e-39|rcu:RCOM_1429810|Histidine-containing phosphotransfer protein, putative (EC:1.3.1.74)
Up_c_154	MDP0000195406	K12819|0.0|vvi:100249416|hypothetical protein LOC100249416
Up_c_154	MDP0000202623	K02135|4e-35|rcu:RCOM_1460050|ATP synthase epsilon chain, mitochondrial, putative (EC:3.6.3.14)
Up_c_154	MDP0000203312	K01476|2e-29|rcu:RCOM_1611220|arginase, putative (EC:3.5.3.1)
Up_c_154	MDP0000209900	K14488|4e-52|pop:POPTR_664170|SAUR24
Up_c_154	MDP0000214072	K00286|1e-76|pop:POPTR_831811|pyrroline-5-carboxylate reductase (EC:1.5.1.2)
Up_c_154	MDP0000215760	K09422|7e-37|pop:POPTR_411204|MYB119
Up_c_154	MDP0000216945	K07119|8e-176|vvi:100256090|hypothetical protein LOC100256090
Up_c_154	MDP0000219010	K03231|0.0|zma:100286309|elf*-uaz7c01f12
Up_c_154	MDP0000219466	K13989|1e-99|rcu:RCOM_2090490|Derlin-2, putative
Up_c_154	MDP0000239353	K07977|3e-105|ath:AT3G49870|ATARLA1C (ADP-ribosylation factor-like A1C)
Up_c_154	MDP0000241994	K05868|6e-147|pop:POPTR_804416|CYCB1-4
Up_c_154	MDP0000245975	K13341|0.0|pop:POPTR_555672|hypothetical protein
Up_c_154	MDP0000249325	K12347|0.0|rcu:RCOM_1154780|natural resistance-associated macrophage protein, putative
Up_c_154	MDP0000258531	K12823|6e-44|rcu:RCOM_1063350|dead box ATP-dependent RNA helicase, putative
Up_c_154	MDP0000267331	K14652|0.0|rcu:RCOM_0300960|GTP cyclohydrolase II, putative (EC:3.5.4.25)
Up_c_154	MDP0000273384	K06688|1e-91|pop:POPTR_557890|hypothetical protein
Up_c_154	MDP0000274576	K04392|9e-130|pop:POPTR_834324|hypothetical protein
Up_c_154	MDP0000282792	K09422|1e-159|pop:POPTR_652976|MYB224
Up_c_154	MDP0000284842	K03676|1e-48|pop:POPTR_173884|PtrcGrx_C2
Up_c_154	MDP0000286160	K11251|4e-76|pop:POPTR_827348|HTA909
Up_c_154	MDP0000289011	K00799|7e-65|vvi:100254124|hypothetical protein LOC100254124
Up_c_154	MDP0000289153	K08054|7e-29|zma:100283947|calnexin
Up_c_154	MDP0000303817	K00789|0.0|rcu:RCOM_1436370|s-adenosylmethionine synthetase, putative (EC:2.5.1.6)
Up_c_154	MDP0000306867	K00430|1e-176|vvi:100257059|hypothetical protein LOC100257059
Up_c_154	MDP0000309331	K03781|0.0|pop:POPTR_550767|CAT1
Up_c_154	MDP0000317257	K09422|2e-38|rcu:RCOM_0077190|r2r3-myb transcription factor, putative
Up_c_154	MDP0000317819	K08059|2e-98|pop:POPTR_735919|hypothetical protein
Up_c_154	MDP0000319645	K02875|4e-72|rcu:RCOM_0259210|60S ribosomal protein L14, putative
Up_c_154	MDP0000319976	K13205|5e-137|pop:POPTR_553019|hypothetical protein
Up_c_154	MDP0000327225	K02703|6e-53|sbi:SobiCp002|psbA
Up_c_154	MDP0000380530	K00826|0.0|rcu:RCOM_0858990|branched-chain amino acid aminotransferase, putative (EC:2.6.1.42)
Up_c_154	MDP0000392485	K01602|3e-88|ath:AT1G67090|RBCS1A
Up_c_154	MDP0000411274	K13289|4e-145|rcu:RCOM_0962680|serine carboxypeptidase, putative (EC:3.4.16.6)
Up_c_154	MDP0000419360	K12502|0.0|rcu:RCOM_0990980|chloroplast inner envelope protein, putative
Up_c_154	MDP0000436207	K03263|2e-79|vvi:100267006|hypothetical protein LOC100267006
Up_c_154	MDP0000461431	K00873|0.0|vvi:100255934|hypothetical protein LOC100255934
Up_c_154	MDP0000475073	K02906|5e-124|ath:AT2G43030|ribosomal protein L3 family protein
Up_c_154	MDP0000547021	K14709|2e-145|vvi:100255284|hypothetical protein LOC100255284
Up_c_154	MDP0000586415	K13448|1e-53|vvi:100253496|hypothetical protein LOC100253496
Up_c_154	MDP0000591836	K02891|2e-18|pop:POPTR_240547|hypothetical protein
Up_c_154	MDP0000596458	K03542|3e-126|pop:POPTR_816277|hypothetical protein
Up_c_154	MDP0000607330	K09422|7e-72|vvi:100260656|MYB12, mybF1
Up_c_154	MDP0000681201	K07374|0.0|vvi:100247366|hypothetical protein LOC100247366
Up_c_154	MDP0000703824	K00898|2e-110|vvi:100245923|hypothetical protein LOC100245923
Up_c_154	MDP0000706975	K11517|0.0|pop:POPTR_583055|hypothetical protein
Up_c_154	MDP0000708334	K09422|2e-175|pop:POPTR_652976|MYB224
Up_c_154	MDP0000740981	K01179|0.0|pop:POPTR_759738|endoglucanase (EC:3.2.1.4)
Up_c_154	MDP0000832105	K07374|0.0|vvi:100247366|hypothetical protein LOC100247366
Up_d_256	MDP0000124158	K02152|2e-42|pop:POPTR_655913|hypothetical protein
Up_d_256	MDP0000125850	K14496|1e-107|pop:POPTR_590008|hypothetical protein
Up_d_256	MDP0000145267	K00789|0.0|rcu:RCOM_1436370|s-adenosylmethionine synthetase, putative (EC:2.5.1.6)
Up_d_256	MDP0000159011	K09422|1e-105|pop:POPTR_710397|MYB181
Up_d_256	MDP0000166780	K11805|7e-14|pop:POPTR_572829|hypothetical protein
Up_d_256	MDP0000167253	K09503|0.0|vvi:100233131|DnaJ protein-like
Up_d_256	MDP0000169428	K00799|1e-128|vvi:100242506|hypothetical protein LOC100242506
Up_d_256	MDP0000173724	K11253|7e-46|vvi:100260234|hypothetical protein LOC100260234
Up_d_256	MDP0000181482	K14494|0.0|pop:POPTR_645273|GRAS87
Up_d_256	MDP0000191423	K01834|0.0|rcu:RCOM_1034140|phosphoglycerate mutase, putative (EC:5.4.2.1)
Up_d_256	MDP0000196007	K01792|0.0|rcu:RCOM_1064680|aldose 1-epimerase, putative
Up_d_256	MDP0000201853	K01897|0.0|pop:POPTR_833082|long-chain-fatty-acid-CoA ligase (EC:6.2.1.3)
Up_d_256	MDP0000201930	K04122|0.0|vvi:100255742|hypothetical protein LOC100255742
Up_d_256	MDP0000206784	K01520|4e-52|vvi:100253119|hypothetical protein LOC100253119
Up_d_256	MDP0000207215	K00430|3e-117|rcu:RCOM_0688840|Peroxidase 52 precursor, putative (EC:1.11.1.7)
Up_d_256	MDP0000210970	K09422|0.0|vvi:100246639|hypothetical protein LOC100246639
Up_d_256	MDP0000211677	K09422|8e-86|vvi:100233136|R2R3 Myb transcription factor C2 repressor motif protein
Up_d_256	MDP0000212496	K08912|3e-119|rcu:RCOM_1214080|chlorophyll A/B binding protein, putative
Up_d_256	MDP0000213598	K05350|0.0|rcu:RCOM_0905360|beta-glucosidase, putative (EC:3.2.1.21)
Up_d_256	MDP0000217844	K05350|0.0|vvi:100255914|hypothetical protein LOC100255914
Up_d_256	MDP0000240641	K05277|0.0|vvi:100233142|LDOX, ANS
Up_d_256	MDP0000251783	K08248|1e-164|vvi:100254058|hypothetical protein LOC100254058
Up_d_256	MDP0000259316	K01626|0.0|rcu:RCOM_0768440|Phospho-2-dehydro-3-deoxyheptonate aldolase 1, chloroplast precursor, putative (EC:2.5.1.54)
Up_d_256	MDP0000261220	K12160|2e-60|rcu:RCOM_0753100|hypothetical protein
Up_d_256	MDP0000277149	K01728|0.0|vvi:100242302|hypothetical protein LOC100242302
Up_d_256	MDP0000286143	K09422|1e-72|pop:POPTR_759584|MYB015
Up_d_256	MDP0000286933	K05280|0.0|vvi:100232999|F3'H, VvF3'h4
Up_d_256	MDP0000295969	K02934|3e-81|rcu:RCOM_1526800|60S ribosomal protein L6, putative
Up_d_256	MDP0000300043	K01626|0.0|rcu:RCOM_0768440|Phospho-2-dehydro-3-deoxyheptonate aldolase 1, chloroplast precursor, putative (EC:2.5.1.54)
Up_d_256	MDP0000302385	K08235|4e-172|vvi:100255547|hypothetical protein LOC100255547
Up_d_256	MDP0000302490	K10960|4e-46|vvi:100243277|hypothetical protein LOC100243277
Up_d_256	MDP0000306738	K05350|0.0|rcu:RCOM_0905360|beta-glucosidase, putative (EC:3.2.1.21)
Up_d_256	MDP0000314274	K00670|2e-85|ath:AT1G03150|GCN5-related N-acetyltransferase (GNAT) family protein
Up_d_256	MDP0000320264	K08695|0.0|vvi:100232981|ANR, ban
Up_d_256	MDP0000327971	K02988|2e-82|rcu:RCOM_1674110|30S ribosomal protein S5, putative
Up_d_256	MDP0000333494	K09840|5e-67|pop:POPTR_1116639|9-cis-epoxycarotenoid dioxygenase (EC:1.13.11.51)
Up_d_256	MDP0000376428	K13525|4e-114|rcu:RCOM_1355070|Transitional endoplasmic reticulum ATPase, putative (EC:3.6.4.3)
Up_d_256	MDP0000402013	K09422|2e-67|pop:POPTR_566512|MYB165
Up_d_256	MDP0000573746	K01728|0.0|pop:POPTR_575272|hypothetical protein
Up_d_256	MDP0000597906	K02961|7e-51|rcu:RCOM_1493770|30S ribosomal protein S17, putative
Up_d_256	MDP0000645731	K13963|0.0|vvi:100266122|hypothetical protein LOC100266122
Up_d_256	MDP0000669451	K14494|0.0|vvi:100253268|hypothetical protein LOC100253268
Up_d_256	MDP0000670256	K00232|0.0|rcu:RCOM_1119640|acyl-CoA oxidase, putative (EC:1.9.3.1)
Up_d_256	MDP0000686666	K00660|0.0|pop:POPTR_554829|CHS6
Up_d_256	MDP0000759336	K01859|6e-115|vvi:100233078|CHI, CHI1, CHI2
Up_d_256	MDP0000788934	K05277|0.0|vvi:100233142|LDOX, ANS
Up_d_256	MDP0000871253	K03323|2e-174|vvi:100243980|hypothetical protein LOC100243980
Up_d_256	MDP0000899819	K01057|1e-122|pop:POPTR_772510|hypothetical protein
Up_d_256	MDP0000912039	K14488|5e-64|vvi:100257133|hypothetical protein LOC100257133
Up_e_189	MDP0000123144	K02155|7e-52|pop:POPTR_715360|hypothetical protein
Up_e_189	MDP0000139428	K05546|0.0|vvi:100248748|hypothetical protein LOC100248748
Up_e_189	MDP0000142975	K00771|2e-132|pop:POPTR_720100|hypothetical protein
Up_e_189	MDP0000150050	K00861|5e-64|vvi:100261961|hypothetical protein LOC100261961
Up_e_189	MDP0000154046	K07088|3e-166|pop:POPTR_760338|hypothetical protein
Up_e_189	MDP0000160578	K00695|0.0|pop:POPTR_826368|PtrSuSY2
Up_e_189	MDP0000164974	K02996|9e-101|vvi:100248841|hypothetical protein LOC100248841
Up_e_189	MDP0000165837	K06215|1e-23|rcu:RCOM_0643420|Pyridoxin biosynthesis protein PDX1, putative
Up_e_189	MDP0000172922	K00789|0.0|rcu:RCOM_1436370|s-adenosylmethionine synthetase, putative (EC:2.5.1.6)
Up_e_189	MDP0000180043	K08235|1e-179|vvi:100255547|hypothetical protein LOC100255547
Up_e_189	MDP0000187155	K13691|2e-85|vvi:100242294|hypothetical protein LOC100242294
Up_e_189	MDP0000191404	K10755|1e-24|vvi:100245502|hypothetical protein LOC100245502
Up_e_189	MDP0000195878	K02721|2e-31|pop:POPTR_830089|photosystem I reaction center subunit V (PsaG)
Up_e_189	MDP0000207407	K13993|7e-54|pop:POPTR_563962|hypothetical protein
Up_e_189	MDP0000218979	K00487|4e-73|pop:POPTR_823837|C4H2, CYP73A42
Up_e_189	MDP0000219992	K11778|4e-108|pop:POPTR_712930|hypothetical protein
Up_e_189	MDP0000251758	K00975|4e-23|pop:POPTR_216015|glucose-1-phosphate adenylyltransferase (EC:2.7.7.27)
Up_e_189	MDP0000254260	K04079|0.0|rcu:RCOM_1582180|heat shock protein, putative
Up_e_189	MDP0000261341	K00434|7e-47|osa:4344397|Os07g0694700
Up_e_189	MDP0000269859	K08909|4e-146|vvi:100232927|LHCA3
Up_e_189	MDP0000274790	K12184|4e-125|pop:POPTR_555508|hypothetical protein
Up_e_189	MDP0000276176	K09834|0.0|rcu:RCOM_0802380|Tocopherol cyclase, chloroplast precursor, putative
Up_e_189	MDP0000291076	K02885|1e-106|vvi:100267158|similar to 60S ribosomal protein L19
Up_e_189	MDP0000311674	K03137|7e-17|pop:POPTR_640520|hypothetical protein
Up_e_189	MDP0000313566	K06067|3e-34|rcu:RCOM_0575930|histone deacetylase 1, 2, 3, putative
Up_e_189	MDP0000320056	K07466|6e-71|vvi:100265381|hypothetical protein LOC100265381
Up_e_189	MDP0000327940	K08917|3e-156|pop:POPTR_709712|Lhcb6-1
Up_e_189	MDP0000328874	K14492|3e-80|rcu:RCOM_0699760|two-component sensor protein histidine protein kinase, putative
Up_e_189	MDP0000329955	K07342|2e-29|osa:4341707|Os06g0653900
Up_e_189	MDP0000337675	K02153|9e-41|pop:POPTR_728008|hypothetical protein
Up_e_189	MDP0000364275	K11098|2e-46|pop:POPTR_578592|hypothetical protein
Up_e_189	MDP0000477621	K11275|3e-39|pop:POPTR_679169|HON906
Up_e_189	MDP0000481249	K11251|1e-54|vvi:100265822|hypothetical protein LOC100265822
Up_e_189	MDP0000546823	K11838|5e-49|pop:POPTR_822682|hypothetical protein
Up_e_189	MDP0000570186	K13113|2e-46|zma:100280740|ubiquitin-like protein 5
Up_e_189	MDP0000624350	K02692|4e-120|vvi:100240928|hypothetical protein LOC100240928
Up_e_189	MDP0000647569	K04507|2e-100|vvi:100248135|hypothetical protein LOC100248135
Up_e_189	MDP0000696172	K02899|6e-44|vvi:100260093|hypothetical protein LOC100260093
Up_e_189	MDP0000795157	K09510|1e-169|rcu:RCOM_1673240|Protein SIS1, putative
Up_e_189	MDP0000813710	K14445|0.0|pop:POPTR_717389|sodium-dicarboxylate cotransporter
Up_e_189	MDP0000848538	K11252|9e-60|pop:POPTR_553020|HTB903
Up_e_189	MDP0000889819	K14686|4e-56|vvi:100245585|hypothetical protein LOC100245585
Up_e_189	MDP0000908305	K05953|3e-176|pop:POPTR_581960|hypothetical protein
Up_e_189	MDP0000922701	K01648|8e-79|ppp:PHYPADRAFT_179458|hypothetical protein
Up_e_189	MDP0000943640	K09580|8e-82|pop:POPTR_723538|hypothetical protein
Up_f_282	MDP0000020317	K13946|0.0|pop:POPTR_649249|PtrAUX6
Up_f_282	MDP0000037814	K09843|0.0|pop:POPTR_704322|CYP707A12v1
Up_f_282	MDP0000123910	K00008|0.0|ath:AT5G51970|sorbitol dehydrogenase, putative / L-iditol 2-dehydrogenase, putative (EC:1.1.1.14)
Up_f_282	MDP0000127605	K00801|2e-50|vvi:100265798|hypothetical protein LOC100265798
Up_f_282	MDP0000148289	K01611|0.0|vvi:100254666|hypothetical protein LOC100254666
Up_f_282	MDP0000148808	K03098|1e-103|rcu:RCOM_0700620|apolipoprotein d, putative
Up_f_282	MDP0000150610	K01728|0.0|rcu:RCOM_1721620|Pectate lyase precursor, putative (EC:4.2.2.2)
Up_f_282	MDP0000161955	K00511|0.0|vvi:100265235|hypothetical protein LOC100265235
Up_f_282	MDP0000175680	K08850|0.0|rcu:RCOM_0799040|Serine/threonine-protein kinase, putative (EC:2.7.11.1)
Up_f_282	MDP0000180890	K00815|0.0|pop:POPTR_568851|AMT7
Up_f_282	MDP0000181608	K01728|0.0|pop:POPTR_712008|hypothetical protein
Up_f_282	MDP0000182604	K13137|7e-132|rcu:RCOM_0826280|serine-threonine kinase receptor-associated protein, putative
Up_f_282	MDP0000184884	K00507|8e-56|vvi:100249077|hypothetical protein LOC100249077
Up_f_282	MDP0000189389	K00522|5e-106|rcu:RCOM_0847660|ferritin, plant, putative (EC:1.16.3.1)
Up_f_282	MDP0000192868	K00759|4e-123|pop:POPTR_669073|adenine phosphoribosyltransferase (EC:2.4.2.7)
Up_f_282	MDP0000201460	K12877|8e-80|pop:POPTR_740188|hypothetical protein
Up_f_282	MDP0000205983	K11251|9e-55|rcu:RCOM_0390180|histone h2a, putative
Up_f_282	MDP0000211726	K01611|0.0|vvi:100254666|hypothetical protein LOC100254666
Up_f_282	MDP0000222941	K08907|4e-146|pop:POPTR_724963|Lhca1-1
Up_f_282	MDP0000228470	K14496|2e-101|vvi:100267073|hypothetical protein LOC100267073
Up_f_282	MDP0000230996	K12608|2e-159|pop:POPTR_551020|ABC transporter family protein
Up_f_282	MDP0000237124	K02291|0.0|vvi:100252385|hypothetical protein LOC100252385
Up_f_282	MDP0000240463	K12451|0.0|vvi:100254814|hypothetical protein LOC100254814
Up_f_282	MDP0000242401	K11778|5e-102|pop:POPTR_863254|hypothetical protein
Up_f_282	MDP0000243406	K02942|3e-20|rcu:RCOM_1339620|60S acidic ribosomal protein P1, putative
Up_f_282	MDP0000244593	K00318|0.0|vvi:100254983|hypothetical protein LOC100254983
Up_f_282	MDP0000251295	K05933|9e-178|pop:POPTR_573016|ACO3
Up_f_282	MDP0000252008	K07910|2e-135|vvi:100266035|hypothetical protein LOC100266035
Up_f_282	MDP0000257497	K12355|2e-17|rcu:RCOM_1053300|aldehyde dehydrogenase, putative (EC:1.2.1.36)
Up_f_282	MDP0000260947	K00128|0.0|vvi:100247106|hypothetical protein LOC100247106
Up_f_282	MDP0000273211	K14432|3e-116|pop:POPTR_803082|hypothetical protein
Up_f_282	MDP0000274127	K01859|6e-110|vvi:100233078|CHI, CHI1, CHI2
Up_f_282	MDP0000281064	K14664|0.0|pop:POPTR_825192|ILL4
Up_f_282	MDP0000298491	K00827|0.0|rcu:RCOM_1230590|alanine-glyoxylate aminotransferase, putative (EC:2.6.1.44)
Up_f_282	MDP0000305455	K12872|0.0|vvi:100241603|hypothetical protein LOC100241603
Up_f_282	MDP0000312108	K13648|0.0|vvi:100264056|hypothetical protein LOC100264056
Up_f_282	MDP0000312991	K02870|7e-105|vvi:100267052|hypothetical protein LOC100267052
Up_f_282	MDP0000317821	K08059|3e-76|pop:POPTR_735919|hypothetical protein
Up_f_282	MDP0000325860	K02155|4e-73|ath:AT1G75630|AVA-P4
Up_f_282	MDP0000353636	K13508|6e-40|rcu:RCOM_1033320|Glycerol-3-phosphate acyltransferase, putative (EC:2.3.1.15)
Up_f_282	MDP0000379288	K03875|0.0|pop:POPTR_818560|hypothetical protein
Up_f_282	MDP0000393227	K03809|2e-115|rcu:RCOM_0066700|Minor allergen Alt a, putative
Up_f_282	MDP0000403774	K07936|8e-13|vvi:100266996|hypothetical protein LOC100266996
Up_f_282	MDP0000403867	K08515|8e-139|vvi:100257603|hypothetical protein LOC100257603
Up_f_282	MDP0000412303	K02943|2e-17|vvi:100254522|hypothetical protein LOC100254522
Up_f_282	MDP0000419883	K05868|2e-92|pop:POPTR_173354|hypothetical protein
Up_f_282	MDP0000498429	K08770|0.0|vvi:100259635|hypothetical protein LOC100259635
Up_f_282	MDP0000545006	K12662|0.0|vvi:100243602|hypothetical protein LOC100243602
Up_f_282	MDP0000559973	K07342|9e-24|osa:4341707|Os06g0653900
Up_f_282	MDP0000612264	K00235|6e-149|vvi:100262907|hypothetical protein LOC100262907
Up_f_282	MDP0000651961	K05765|8e-86|rcu:RCOM_0390170|actin depolymerizing factor, putative
Up_f_282	MDP0000698835	K01858|0.0|pop:POPTR_831371|inositol-3-phosphate synthase (EC:5.5.1.4)
Up_f_282	MDP0000787808	K09422|1e-104|pop:POPTR_824864|MYB075
Up_f_282	MDP0000833543	K12896|3e-60|vvi:100251921|hypothetical protein LOC100251921
Up_g_469	MDP0000123354	K00688|0.0|vvi:100251865|hypothetical protein LOC100251865
Up_g_469	MDP0000132360	K08915|1e-127|rcu:RCOM_0593190|chlorophyll A/B binding protein, putative
Up_g_469	MDP0000138073	K01100|0.0|ath:AT3G55800|SBPASE
Up_g_469	MDP0000138730	K03841|3e-105|rcu:RCOM_0086620|fructose-1,6-bisphosphatase, putative (EC:1.3.1.74)
Up_g_469	MDP0000138993	K02355|0.0|rcu:RCOM_1679710|translation elongation factor G, putative
Up_g_469	MDP0000141538	K07300|0.0|rcu:RCOM_0643910|Vacuolar cation/proton exchanger 1a, putative
Up_g_469	MDP0000148271	K12502|1e-58|rcu:RCOM_0910770|chloroplast inner envelope protein, putative
Up_g_469	MDP0000148778	K02212|0.0|vvi:100262415|hypothetical protein LOC100262415
Up_g_469	MDP0000157748	K13448|2e-62|vvi:100263254|hypothetical protein LOC100263254
Up_g_469	MDP0000162392	K01358|5e-62|ath:AT1G11750|CLPP6
Up_g_469	MDP0000166330	K12832|4e-55|vvi:100247773|hypothetical protein LOC100247773
Up_g_469	MDP0000167386	K06215|2e-145|vvi:100260451|similar to Probable pyridoxal biosynthesis protein PDX1
Up_g_469	MDP0000167997	K00020|3e-156|pop:POPTR_550610|hypothetical protein
Up_g_469	MDP0000176578	K06883|4e-148|rcu:RCOM_1211390|XPA-binding protein, putative
Up_g_469	MDP0000179728	K01696|4e-16|rcu:RCOM_0587660|tryptophan synthase beta chain, putative (EC:1.3.1.74)
Up_g_469	MDP0000181027	K07053|0.0|vvi:100245053|hypothetical protein LOC100245053
Up_g_469	MDP0000183725	K00873|0.0|vvi:100255934|hypothetical protein LOC100255934
Up_g_469	MDP0000184480	K10739|5e-110|pop:POPTR_583163|hypothetical protein
Up_g_469	MDP0000184571	K12586|3e-147|rcu:RCOM_0374000|exosome complex exonuclease rrp43, putative
Up_g_469	MDP0000189934	K00688|4e-28|vvi:100251865|hypothetical protein LOC100251865
Up_g_469	MDP0000190470	K00791|0.0|rcu:RCOM_0793270|tRNA delta(2)-isopentenylpyrophosphate transferase, putative (EC:2.5.1.8)
Up_g_469	MDP0000199263	K02115|0.0|rcu:RCOM_0904560|ATP synthase gamma chain 2, chloroplast, putative (EC:3.6.3.14)
Up_g_469	MDP0000200737	K05933|1e-179|vvi:100232928|ACO1
Up_g_469	MDP0000204310	K03147|0.0|ath:AT2G29630|THIC
Up_g_469	MDP0000206034	K03428|3e-152|vvi:100243913|hypothetical protein LOC100243913
Up_g_469	MDP0000209368	K01455|3e-86|vvi:100245575|hypothetical protein LOC100245575
Up_g_469	MDP0000210336	K00052|0.0|rcu:RCOM_0011000|3-isopropylmalate dehydrogenase, putative (EC:1.1.1.85)
Up_g_469	MDP0000216664	K14490|1e-73|rcu:RCOM_1429810|Histidine-containing phosphotransfer protein, putative (EC:1.3.1.74)
Up_g_469	MDP0000217060	K01057|1e-109|pop:POPTR_772510|hypothetical protein
Up_g_469	MDP0000217405	K10047|1e-75|pop:POPTR_716898|L-galactose-1-phosphate phosphatase (EC:3.1.3.25)
Up_g_469	MDP0000218020	K09264|5e-88|pop:POPTR_661810|MADS6
Up_g_469	MDP0000221625	K00943|8e-96|rcu:RCOM_1679040|thymidylate kinase, putative (EC:2.7.4.9)
Up_g_469	MDP0000231522	K14490|1e-68|pop:POPTR_825329|histidine phosphotransfer protein
Up_g_469	MDP0000231958	K02883|2e-125|pop:POPTR_572675|hypothetical protein
Up_g_469	MDP0000232369	K02997|6e-121|rcu:RCOM_0855200|40S ribosomal protein S9, putative
Up_g_469	MDP0000232585	K06966|3e-114|vvi:100266322|hypothetical protein LOC100266322
Up_g_469	MDP0000233934	K02836|0.0|rcu:RCOM_1077620|peptide chain release factor, putative
Up_g_469	MDP0000250583	K03885|0.0|vvi:100264660|hypothetical protein LOC100264660
Up_g_469	MDP0000251234	K00558|0.0|pop:POPTR_750484|DMT903
Up_g_469	MDP0000253549	K05868|3e-156|pop:POPTR_567093|hypothetical protein
Up_g_469	MDP0000253891	K00860|2e-124|rcu:RCOM_0834620|adenylsulfate kinase, putative (EC:1.3.1.74)
Up_g_469	MDP0000253995	K03768|2e-89|vvi:100248997|hypothetical protein LOC100248997
Up_g_469	MDP0000255224	K03110|1e-142|vvi:100267692|hypothetical protein LOC100267692
Up_g_469	MDP0000255705	K01455|0.0|vvi:100250701|hypothetical protein LOC100250701
Up_g_469	MDP0000259403	K00940|8e-72|vvi:100242823|hypothetical protein LOC100242823
Up_g_469	MDP0000264913	K03521|1e-151|vvi:100256297|hypothetical protein LOC100256297
Up_g_469	MDP0000265684	K11517|0.0|pop:POPTR_583055|hypothetical protein
Up_g_469	MDP0000266100	K00799|3e-106|pop:POPTR_835035|hypothetical protein
Up_g_469	MDP0000270091	K12621|6e-58|vvi:100249484|hypothetical protein LOC100249484
Up_g_469	MDP0000277606	K06067|7e-160|vvi:100240976|hypothetical protein LOC100240976
Up_g_469	MDP0000278916	K00001|0.0|vvi:100256495|hypothetical protein LOC100256495
Up_g_469	MDP0000284538	K01807|1e-114|vvi:100240835|hypothetical protein LOC100240835
Up_g_469	MDP0000285658	K13464|1e-33|vvi:100244072|similar to JAZ12/TIFY3B (JASMONATE-ZIM-DOMAIN PROTEIN 12)
Up_g_469	MDP0000287764	K10765|2e-148|vvi:100243727|hypothetical protein LOC100243727
Up_g_469	MDP0000289661	K03542|2e-117|pop:POPTR_816277|hypothetical protein
Up_g_469	MDP0000293458	K01255|0.0|rcu:RCOM_0623200|leucine aminopeptidase, putative (EC:3.4.11.5)
Up_g_469	MDP0000296565	K01723|2e-32|rcu:RCOM_1593180|cytochrome P450, putative (EC:4.2.1.92)
Up_g_469	MDP0000297172	K00640|2e-79|vvi:100264650|hypothetical protein LOC100264650
Up_g_469	MDP0000303198	K03627|2e-62|rcu:RCOM_1053340|Multiprotein-bridging factor, putative
Up_g_469	MDP0000304964	K02553|2e-98|rcu:RCOM_0364170|Regulator of ribonuclease activity A, putative
Up_g_469	MDP0000312095	K00430|0.0|rcu:RCOM_0533480|Peroxidase 72 precursor, putative (EC:1.11.1.7)
Up_g_469	MDP0000313816	K09588|0.0|pop:POPTR_656234|CYP90A6v1
Up_g_469	MDP0000315650	K04565|2e-82|pop:POPTR_729962|hypothetical protein
Up_g_469	MDP0000319715	K00294|8e-89|rcu:RCOM_1513940|1-pyrroline-5-carboxylate dehydrogenase, putative (EC:1.2.1.3)
Up_g_469	MDP0000319974	K01057|9e-137|rcu:RCOM_1620240|6-phosphogluconolactonase, putative (EC:3.1.1.31)
Up_g_469	MDP0000325786	K13034|0.0|vvi:100255091|hypothetical protein LOC100255091
Up_g_469	MDP0000336536	K02926|1e-115|vvi:100255256|hypothetical protein LOC100255256
Up_g_469	MDP0000366906	K00008|1e-38|pop:POPTR_890818|L-iditol 2-dehydrogenase (EC:1.1.1.14)
Up_g_469	MDP0000370611	K01051|0.0|pop:POPTR_822767|pectinesterase family protein (EC:3.1.1.11)
Up_g_469	MDP0000384437	K13946|0.0|ath:AT2G38120|AUX1
Up_g_469	MDP0000390627	K00640|7e-157|vvi:100264650|hypothetical protein LOC100264650
Up_g_469	MDP0000399796	K09841|7e-143|rcu:RCOM_0472100|short chain alcohol dehydrogenase, putative (EC:1.1.1.100)
Up_g_469	MDP0000413760	K00760|7e-105|rcu:RCOM_0296600|hypoxanthine-guanine phosphoribosyltransferase, putative (EC:2.4.2.8)
Up_g_469	MDP0000425527	K07304|1e-31|rcu:RCOM_1502430|methionine sulfoxide reductase, putative (EC:1.8.4.11)
Up_g_469	MDP0000444411	K11979|7e-99|pop:POPTR_817413|hypothetical protein
Up_g_469	MDP0000448333	K03671|1e-56|rcu:RCOM_0854060|Thioredoxin H-type, putative
Up_g_469	MDP0000449818	K14686|2e-36|pop:POPTR_558005|copper transporter
Up_g_469	MDP0000488361	K00430|1e-175|rcu:RCOM_0578390|Peroxidase 73 precursor, putative (EC:1.11.1.7)
Up_g_469	MDP0000489706	K04565|3e-20|pop:POPTR_595511|copper, zinc superoxide dismutase (EC:1.15.1.1)
Up_g_469	MDP0000512466	K09422|1e-25|rcu:RCOM_0653040|r2r3-myb transcription factor, putative
Up_g_469	MDP0000516003	K12502|0.0|rcu:RCOM_0910770|chloroplast inner envelope protein, putative
Up_g_469	MDP0000523595	K02974|2e-79|vvi:100243420|hypothetical protein LOC100243420
Up_g_469	MDP0000545581	K14564|0.0|vvi:100267928|hypothetical protein LOC100267928
Up_g_469	MDP0000639265	K03405|0.0|vvi:100267459|hypothetical protein LOC100267459
Up_g_469	MDP0000639820	K03405|0.0|pop:POPTR_834081|hypothetical protein
Up_g_469	MDP0000641747	K02875|2e-81|vvi:100264927|hypothetical protein LOC100264927
Up_g_469	MDP0000668817	K07304|1e-47|pop:POPTR_252426|PtrcMsrA2
Up_g_469	MDP0000678891	K03781|0.0|vvi:100232861|GCAT
Up_g_469	MDP0000688928	K00670|3e-99|pop:POPTR_727122|hypothetical protein
Up_g_469	MDP0000740648	K02638|6e-76|rcu:RCOM_1599580|Plastocyanin A, chloroplast precursor, putative
Up_g_469	MDP0000750535	K02113|5e-97|pop:POPTR_740620|hypothetical protein
Up_g_469	MDP0000767733	K02935|2e-43|vvi:100257626|hypothetical protein LOC100257626
Up_g_469	MDP0000770205	K02540|0.0|vvi:100266163|hypothetical protein LOC100266163
Up_g_469	MDP0000773525	K02699|4e-82|vvi:100242802|hypothetical protein LOC100242802
Up_g_469	MDP0000802170	K00764|0.0|vvi:100250446|hypothetical protein LOC100250446
Up_g_469	MDP0000809965	K02993|5e-119|rcu:RCOM_1198120|40S ribosomal protein S7, putative
Up_g_469	MDP0000834632	K02881|3e-80|rcu:RCOM_1690720|50S ribosomal protein L18, chloroplast precursor, putative
Up_g_469	MDP0000883465	K14497|8e-158|pop:POPTR_768154|hypothetical protein
Up_g_469	MDP0000903083	K00235|1e-17|ath:AT3G27380|SDH2-1
Up_g_469	MDP0000922511	K03233|4e-101|sbi:SORBI_10g022570|hypothetical protein
Up_g_469	MDP0000929213	K09840|0.0|rcu:RCOM_0632160|9-cis-epoxycarotenoid dioxygenase, putative

## Sheet: Table S5
Table S5. Kyoto Encyclopedia of Genes and Genomes analysis of down-regulated genes, including the seven expression pattern types (a-, b-, c-, d-, e-, f-, and g-type) in ‘Qinguan’ buds relative to ‘Nagafu No. 2’ buds. The down-regulated genes were identified based on the Venn diagrams and cluster analysis in Figure 5.
Type	#Gene_id	KO|e_value|Database_Genes|Anno
Dwon_a_471	MDP0000121609	K14487|3e-78|rcu:RCOM_1154750|Indole-3-acetic acid-amido synthetase GH3.3, putative
Dwon_a_471	MDP0000127605	K00801|2e-50|vvi:100265798|hypothetical protein LOC100265798
Dwon_a_471	MDP0000131646	K14652|0.0|vvi:100248717|hypothetical protein LOC100248717
Dwon_a_471	MDP0000142348	K01082|0.0|vvi:100264076|hypothetical protein LOC100264076
Dwon_a_471	MDP0000150049	K01535|0.0|vvi:100242786|hypothetical protein LOC100242786
Dwon_a_471	MDP0000162904	K01051|0.0|pop:POPTR_553829|hypothetical protein
Dwon_a_471	MDP0000172208	K06961|7e-14|rcu:RCOM_1575910|Ribosomal RNA assembly protein mis3, putative
Dwon_a_471	MDP0000172549	K04688|7e-86|pop:POPTR_1095385|hypothetical protein
Dwon_a_471	MDP0000177875	K11000|0.0|vvi:100265625|similar to Callose synthase 3
Dwon_a_471	MDP0000181606	K09284|9e-159|rcu:RCOM_0328910|Protein AINTEGUMENTA, putative (EC:1.3.1.74)
Dwon_a_471	MDP0000182098	K13508|7e-180|vvi:100264200|hypothetical protein LOC100264200
Dwon_a_471	MDP0000202883	K00511|0.0|vvi:100265235|hypothetical protein LOC100265235
Dwon_a_471	MDP0000225501	K01723|0.0|pop:POPTR_644172|CYP74A1
Dwon_a_471	MDP0000229518	K07513|1e-28|pop:POPTR_816771|acetyl-CoA C-acyltransferase (EC:2.3.1.16)
Dwon_a_471	MDP0000233177	K08235|5e-157|pop:POPTR_731607|hypothetical protein
Dwon_a_471	MDP0000233439	K03639|0.0|vvi:100264746|hypothetical protein LOC100264746
Dwon_a_471	MDP0000250917	K00279|0.0|rcu:RCOM_1595810|gulonolactone oxidase, putative (EC:1.5.99.12)
Dwon_a_471	MDP0000266097	K00859|8e-119|vvi:100260692|hypothetical protein LOC100260692
Dwon_a_471	MDP0000283197	K14514|0.0|vvi:100250496|hypothetical protein LOC100250496
Dwon_a_471	MDP0000287757	K00469|1e-178|vvi:100254212|hypothetical protein LOC100254212
Dwon_a_471	MDP0000296716	K09284|4e-128|rcu:RCOM_0328910|Protein AINTEGUMENTA, putative (EC:1.3.1.74)
Dwon_a_471	MDP0000318256	K08248|0.0|vvi:100254058|hypothetical protein LOC100254058
Dwon_a_471	MDP0000321382	K00547|0.0|pop:POPTR_822134|HMT4
Dwon_a_471	MDP0000334963	K00026|0.0|vvi:100260994|hypothetical protein LOC100260994
Dwon_a_471	MDP0000398765	K08235|0.0|pop:POPTR_712150|hypothetical protein
Dwon_a_471	MDP0000412303	K02943|2e-17|vvi:100254522|hypothetical protein LOC100254522
Dwon_a_471	MDP0000431556	K01950|8e-113|pop:POPTR_757664|NAD+ synthase (glutamine-hydrolysing) (EC:6.3.5.1)
Dwon_a_471	MDP0000503728	K01738|1e-49|pop:POPTR_766362|O-acetylserine (thiol) lyase (EC:2.5.1.47)
Dwon_a_471	MDP0000515971	K00430|0.0|rcu:RCOM_1182920|Cationic peroxidase 2 precursor, putative (EC:1.11.1.7)
Dwon_a_471	MDP0000587060	K13448|1e-71|pop:POPTR_231748|hypothetical protein
Dwon_a_471	MDP0000629440	K09422|1e-122|vvi:100233128|SREBP
Dwon_a_471	MDP0000716496	K10526|0.0|rcu:RCOM_1600450|AMP dependent CoA ligase, putative (EC:1.13.12.7)
Dwon_a_471	MDP0000755899	K09422|5e-93|pop:POPTR_571286|MYB052
Dwon_a_471	MDP0000767305	K01462|5e-118|vvi:100250707|hypothetical protein LOC100250707
Dwon_a_471	MDP0000797914	K01661|0.0|rcu:RCOM_0527990|Naphthoate synthase, putative (EC:4.1.3.36)
Dwon_a_471	MDP0000832599	K13447|0.0|rcu:RCOM_1689300|respiratory burst oxidase, putative (EC:1.6.3.1)
Dwon_a_471	MDP0000870496	K10575|5e-84|pop:POPTR_656076|hypothetical protein
Dwon_a_471	MDP0000871409	K13464|6e-84|pop:POPTR_739192|hypothetical protein
Dwon_a_471	MDP0000900186	K00901|0.0|vvi:100247408|hypothetical protein LOC100247408
Dwon_a_471	MDP0000917325	K11517|0.0|pop:POPTR_555599|hypothetical protein
Dwon_a_471	MDP0000924612	K00787|0.0|pop:POPTR_560081|hypothetical protein
Dwon_a_471	MDP0000924890	K10576|3e-110|vvi:100253472|hypothetical protein LOC100253472
Dwon_b_151	MDP0000147281	K00847|2e-169|vvi:100242115|hypothetical protein LOC100242115
Dwon_b_151	MDP0000151716	K05391|4e-139|ath:AT5G53130|CNGC1
Dwon_b_151	MDP0000152184	K08232|0.0|vvi:100267896|hypothetical protein LOC100267896
Dwon_b_151	MDP0000157871	K08232|0.0|pop:POPTR_836268|hypothetical protein
Dwon_b_151	MDP0000171573	K00008|0.0|ath:AT5G51970|sorbitol dehydrogenase, putative / L-iditol 2-dehydrogenase, putative (EC:1.1.1.14)
Dwon_b_151	MDP0000182015	K01869|0.0|pop:POPTR_886767|aminoacyl-tRNA ligase (EC:6.1.1.4)
Dwon_b_151	MDP0000189934	K00688|4e-28|vvi:100251865|hypothetical protein LOC100251865
Dwon_b_151	MDP0000201083	K00600|0.0|vvi:100250728|similar to plastid serine hydroxymethyltransferase
Dwon_b_151	MDP0000225910	K13448|2e-52|ath:AT1G18210|calcium-binding protein, putative
Dwon_b_151	MDP0000234919	K01090|3e-74|vvi:100261065|hypothetical protein LOC100261065
Dwon_b_151	MDP0000238720	K01365|8e-79|pop:POPTR_771658|hypothetical protein
Dwon_b_151	MDP0000250583	K03885|0.0|vvi:100264660|hypothetical protein LOC100264660
Dwon_b_151	MDP0000270162	K00031|4e-97|pop:POPTR_648243|isocitrate dehydrogenase (NADP+)
Dwon_b_151	MDP0000319743	K11752|0.0|vvi:100246468|similar to cytidine/deoxycytidylate deaminase family protein
Dwon_b_151	MDP0000454027	K14664|0.0|pop:POPTR_818531|ILL8
Dwon_b_151	MDP0000746382	K00671|0.0|pop:POPTR_745117|hypothetical protein
Dwon_b_151	MDP0000798204	K08341|4e-76|pop:POPTR_732238|hypothetical protein
Dwon_b_151	MDP0000909091	K12657|0.0|vvi:100232881|P5CS
Dwon_b_151	MDP0000929213	K09840|0.0|rcu:RCOM_0632160|9-cis-epoxycarotenoid dioxygenase, putative
Dwon_b_151	MDP0000943789	K01661|0.0|rcu:RCOM_0527990|Naphthoate synthase, putative (EC:4.1.3.36)
Dwon_c_224	MDP0000063674	K01507|3e-123|pop:POPTR_834812|inorganic pyrophosphatase (EC:3.6.1.1)
Dwon_c_224	MDP0000138581	K04728|0.0|rcu:RCOM_1510550|ataxia telangiectasia mutated, putative (EC:2.7.11.1)
Dwon_c_224	MDP0000139586	K14401|2e-75|vvi:100256706|hypothetical protein LOC100256706
Dwon_c_224	MDP0000140206	K08232|0.0|pop:POPTR_836268|hypothetical protein
Dwon_c_224	MDP0000140468	K00600|3e-152|pop:POPTR_551519|SHMT4
Dwon_c_224	MDP0000169993	K11000|0.0|rcu:RCOM_1507480|transferase, transferring glycosyl groups, putative (EC:2.4.1.34)
Dwon_c_224	MDP0000174537	K00696|0.0|pop:POPTR_779065|hypothetical protein
Dwon_c_224	MDP0000175245	K00844|0.0|vvi:100263580|hypothetical protein LOC100263580
Dwon_c_224	MDP0000186576	K10712|2e-114|rcu:RCOM_0855090|Protein C10orf22, putative
Dwon_c_224	MDP0000191887	K10712|2e-124|vvi:100266451|hypothetical protein LOC100266451
Dwon_c_224	MDP0000193220	K00012|0.0|vvi:100261061|hypothetical protein LOC100261061
Dwon_c_224	MDP0000194035	K11838|0.0|vvi:100266796|hypothetical protein LOC100266796
Dwon_c_224	MDP0000194460	K02636|2e-97|rcu:RCOM_1761880|Cytochrome b6-f complex iron-sulfur subunit, chloroplast precursor, putative (EC:1.10.99.1)
Dwon_c_224	MDP0000195577	K01530|0.0|vvi:100264484|hypothetical protein LOC100264484
Dwon_c_224	MDP0000205846	K14007|1e-10|vvi:100265768|hypothetical protein LOC100265768
Dwon_c_224	MDP0000206447	K10592|0.0|vvi:100246297|similar to E3 ubiquitin-protein ligase UPL1
Dwon_c_224	MDP0000213729	K04728|0.0|rcu:RCOM_1510550|ataxia telangiectasia mutated, putative (EC:2.7.11.1)
Dwon_c_224	MDP0000214382	K13993|4e-73|pop:POPTR_769024|hypothetical protein
Dwon_c_224	MDP0000215281	K13153|2e-38|rcu:RCOM_0900820|hypothetical protein
Dwon_c_224	MDP0000226653	K08739|7e-113|vvi:100253902|hypothetical protein LOC100253902
Dwon_c_224	MDP0000230621	K11000|0.0|vvi:100248372|hypothetical protein LOC100248372
Dwon_c_224	MDP0000233511	K01893|3e-45|rcu:RCOM_1048270|aspartyl-tRNA synthetase, putative (EC:6.1.1.22)
Dwon_c_224	MDP0000234765	K10908|0.0|vvi:100263361|hypothetical protein LOC100263361
Dwon_c_224	MDP0000245102	K03515|0.0|vvi:100247553|hypothetical protein LOC100247553
Dwon_c_224	MDP0000260695	K11718|0.0|rcu:RCOM_0406990|UDP-glucose glycoprotein:glucosyltransferase, putative
Dwon_c_224	MDP0000280247	K12180|4e-62|vvi:100261627|hypothetical protein LOC100261627
Dwon_c_224	MDP0000289008	K08269|0.0|rcu:RCOM_1340560|serine/threonine-protein kinase, putative (EC:2.7.11.17)
Dwon_c_224	MDP0000291903	K14376|7e-103|rcu:RCOM_1488570|nucleic acid binding protein, putative (EC:2.7.7.19)
Dwon_c_224	MDP0000295151	K03243|0.0|vvi:100242745|hypothetical protein LOC100242745
Dwon_c_224	MDP0000301464	K13993|2e-59|rcu:RCOM_0867440|heat-shock protein, putative
Dwon_c_224	MDP0000303430	K04079|0.0|pop:POPTR_592912|hypothetical protein
Dwon_c_224	MDP0000310012	K02324|0.0|pop:POPTR_594813|hypothetical protein
Dwon_c_224	MDP0000314575	K12396|0.0|pop:POPTR_569806|hypothetical protein
Dwon_c_224	MDP0000318573	K11000|7e-159|vvi:100243409|hypothetical protein LOC100243409
Dwon_c_224	MDP0000322060	K10712|3e-111|pop:POPTR_780310|hypothetical protein
Dwon_c_224	MDP0000399965	K00434|1e-43|pop:POPTR_1103794|hypothetical protein
Dwon_c_224	MDP0000540543	K11000|8e-26|rcu:RCOM_0146080|1,3-beta-glucan synthase, putative (EC:2.4.1.34)
Dwon_c_224	MDP0000640144	K12836|4e-141|rcu:RCOM_1186310|U2 snrnp auxiliary factor, small subunit, putative
Dwon_c_224	MDP0000765528	K00235|4e-11|vvi:100262907|hypothetical protein LOC100262907
Dwon_c_224	MDP0000825410	K04728|0.0|rcu:RCOM_1510550|ataxia telangiectasia mutated, putative (EC:2.7.11.1)
Dwon_c_224	MDP0000917699	K07195|0.0|rcu:RCOM_0919160|protein binding protein, putative
Dwon_d_202	MDP0000127630	K10257|0.0|pop:POPTR_820418|omega-3 fatty acid desaturase
Dwon_d_202	MDP0000128223	K04499|0.0|rcu:RCOM_1282210|DNA helicase, putative
Dwon_d_202	MDP0000147060	K04079|1e-27|rcu:RCOM_1582180|heat shock protein, putative
Dwon_d_202	MDP0000147175	K00975|1e-143|rcu:RCOM_0211400|glucose-1-phosphate adenylyltransferase, putative (EC:2.7.7.27)
Dwon_d_202	MDP0000154064	K03868|3e-57|pop:POPTR_836177|hypothetical protein
Dwon_d_202	MDP0000162032	K01535|0.0|vvi:100267065|hypothetical protein LOC100267065
Dwon_d_202	MDP0000167955	K00327|0.0|vvi:100240979|hypothetical protein LOC100240979
Dwon_d_202	MDP0000172709	K14488|9e-72|vvi:100266455|hypothetical protein LOC100266455
Dwon_d_202	MDP0000176374	K13832|0.0|vvi:100243536|hypothetical protein LOC100243536
Dwon_d_202	MDP0000182815	K12606|0.0|rcu:RCOM_0752590|Cell differentiation protein rcd1, putative
Dwon_d_202	MDP0000184509	K13237|2e-177|vvi:100248493|hypothetical protein LOC100248493
Dwon_d_202	MDP0000188710	K00750|0.0|rcu:RCOM_1590700|glycogenin, putative (EC:2.4.1.186)
Dwon_d_202	MDP0000201703	K06063|3e-156|pop:POPTR_787442|hypothetical protein
Dwon_d_202	MDP0000225382	K07088|0.0|pop:POPTR_760338|hypothetical protein
Dwon_d_202	MDP0000231674	K14497|1e-169|rcu:RCOM_1046460|protein phosphatase 2c, putative (EC:3.1.3.16)
Dwon_d_202	MDP0000245031	K00763|0.0|pop:POPTR_818397|nicotinate phosphoribosyltransferase (EC:2.4.2.11)
Dwon_d_202	MDP0000261290	K01246|3e-120|rcu:RCOM_1466540|DNA-3-methyladenine glycosylase, putative (EC:3.2.2.20)
Dwon_d_202	MDP0000261377	K14004|0.0|vvi:100249128|hypothetical protein LOC100249128
Dwon_d_202	MDP0000276241	K01179|0.0|rcu:RCOM_0707630|endo-1,4-beta-glucanase, putative (EC:3.2.1.4)
Dwon_d_202	MDP0000319227	K01933|0.0|vvi:100267493|hypothetical protein LOC100267493
Dwon_d_202	MDP0000320149	K04368|8e-140|rcu:RCOM_1046440|mitogen activated protein kinase kinase, mapkk2, putative (EC:2.7.12.2)
Dwon_d_202	MDP0000392057	K12607|0.0|vvi:100252496|hypothetical protein LOC100252496
Dwon_d_202	MDP0000438739	K06676|3e-72|vvi:100251638|hypothetical protein LOC100251638
Dwon_d_202	MDP0000487152	K08790|1e-40|rcu:RCOM_1590280|serine/threonine-protein kinase, putative (EC:2.7.11.13)
Dwon_d_202	MDP0000612264	K00235|6e-149|vvi:100262907|hypothetical protein LOC100262907
Dwon_d_202	MDP0000623212	K13993|9e-20|vvi:100263355|hypothetical protein LOC100263355
Dwon_d_202	MDP0000643235	K03262|0.0|vvi:100262554|hypothetical protein LOC100262554
Dwon_d_202	MDP0000736058	K01601|9e-14|pop:Poptr_cp030|rbcL
Dwon_d_202	MDP0000841703	K09422|3e-67|pop:POPTR_178287|MYB007
Dwon_d_202	MDP0000870890	K12836|1e-29|rcu:RCOM_0382140|U2 snrnp auxiliary factor, small subunit, putative
Dwon_e_219	MDP0000121609	K14487|3e-78|rcu:RCOM_1154750|Indole-3-acetic acid-amido synthetase GH3.3, putative
Dwon_e_219	MDP0000127605	K00801|2e-50|vvi:100265798|hypothetical protein LOC100265798
Dwon_e_219	MDP0000131646	K14652|0.0|vvi:100248717|hypothetical protein LOC100248717
Dwon_e_219	MDP0000142348	K01082|0.0|vvi:100264076|hypothetical protein LOC100264076
Dwon_e_219	MDP0000150049	K01535|0.0|vvi:100242786|hypothetical protein LOC100242786
Dwon_e_219	MDP0000162904	K01051|0.0|pop:POPTR_553829|hypothetical protein
Dwon_e_219	MDP0000172208	K06961|7e-14|rcu:RCOM_1575910|Ribosomal RNA assembly protein mis3, putative
Dwon_e_219	MDP0000172549	K04688|7e-86|pop:POPTR_1095385|hypothetical protein
Dwon_e_219	MDP0000177875	K11000|0.0|vvi:100265625|similar to Callose synthase 3
Dwon_e_219	MDP0000181606	K09284|9e-159|rcu:RCOM_0328910|Protein AINTEGUMENTA, putative (EC:1.3.1.74)
Dwon_e_219	MDP0000182098	K13508|7e-180|vvi:100264200|hypothetical protein LOC100264200
Dwon_e_219	MDP0000202883	K00511|0.0|vvi:100265235|hypothetical protein LOC100265235
Dwon_e_219	MDP0000225501	K01723|0.0|pop:POPTR_644172|CYP74A1
Dwon_e_219	MDP0000229518	K07513|1e-28|pop:POPTR_816771|acetyl-CoA C-acyltransferase (EC:2.3.1.16)
Dwon_e_219	MDP0000233177	K08235|5e-157|pop:POPTR_731607|hypothetical protein
Dwon_e_219	MDP0000233439	K03639|0.0|vvi:100264746|hypothetical protein LOC100264746
Dwon_e_219	MDP0000250917	K00279|0.0|rcu:RCOM_1595810|gulonolactone oxidase, putative (EC:1.5.99.12)
Dwon_e_219	MDP0000266097	K00859|8e-119|vvi:100260692|hypothetical protein LOC100260692
Dwon_e_219	MDP0000283197	K14514|0.0|vvi:100250496|hypothetical protein LOC100250496
Dwon_e_219	MDP0000287757	K00469|1e-178|vvi:100254212|hypothetical protein LOC100254212
Dwon_e_219	MDP0000296716	K09284|4e-128|rcu:RCOM_0328910|Protein AINTEGUMENTA, putative (EC:1.3.1.74)
Dwon_e_219	MDP0000318256	K08248|0.0|vvi:100254058|hypothetical protein LOC100254058
Dwon_e_219	MDP0000321382	K00547|0.0|pop:POPTR_822134|HMT4
Dwon_e_219	MDP0000334963	K00026|0.0|vvi:100260994|hypothetical protein LOC100260994
Dwon_e_219	MDP0000398765	K08235|0.0|pop:POPTR_712150|hypothetical protein
Dwon_e_219	MDP0000412303	K02943|2e-17|vvi:100254522|hypothetical protein LOC100254522
Dwon_e_219	MDP0000431556	K01950|8e-113|pop:POPTR_757664|NAD+ synthase (glutamine-hydrolysing) (EC:6.3.5.1)
Dwon_e_219	MDP0000503728	K01738|1e-49|pop:POPTR_766362|O-acetylserine (thiol) lyase (EC:2.5.1.47)
Dwon_e_219	MDP0000515971	K00430|0.0|rcu:RCOM_1182920|Cationic peroxidase 2 precursor, putative (EC:1.11.1.7)
Dwon_e_219	MDP0000587060	K13448|1e-71|pop:POPTR_231748|hypothetical protein
Dwon_e_219	MDP0000629440	K09422|1e-122|vvi:100233128|SREBP
Dwon_e_219	MDP0000716496	K10526|0.0|rcu:RCOM_1600450|AMP dependent CoA ligase, putative (EC:1.13.12.7)
Dwon_e_219	MDP0000755899	K09422|5e-93|pop:POPTR_571286|MYB052
Dwon_e_219	MDP0000767305	K01462|5e-118|vvi:100250707|hypothetical protein LOC100250707
Dwon_e_219	MDP0000797914	K01661|0.0|rcu:RCOM_0527990|Naphthoate synthase, putative (EC:4.1.3.36)
Dwon_e_219	MDP0000832599	K13447|0.0|rcu:RCOM_1689300|respiratory burst oxidase, putative (EC:1.6.3.1)
Dwon_e_219	MDP0000870496	K10575|5e-84|pop:POPTR_656076|hypothetical protein
Dwon_e_219	MDP0000871409	K13464|6e-84|pop:POPTR_739192|hypothetical protein
Dwon_e_219	MDP0000900186	K00901|0.0|vvi:100247408|hypothetical protein LOC100247408
Dwon_e_219	MDP0000917325	K11517|0.0|pop:POPTR_555599|hypothetical protein
Dwon_e_219	MDP0000924612	K00787|0.0|pop:POPTR_560081|hypothetical protein
Dwon_e_219	MDP0000924890	K10576|3e-110|vvi:100253472|hypothetical protein LOC100253472
Dwon_f_179	MDP0000004749	K01090|0.0|vvi:100261065|hypothetical protein LOC100261065
Dwon_f_179	MDP0000073044	K00028|0.0|pop:POPTR_816506|hypothetical protein
Dwon_f_179	MDP0000123354	K00688|0.0|vvi:100251865|hypothetical protein LOC100251865
Dwon_f_179	MDP0000124158	K02152|2e-42|pop:POPTR_655913|hypothetical protein
Dwon_f_179	MDP0000130878	K01047|7e-74|vvi:100243777|hypothetical protein LOC100243777
Dwon_f_179	MDP0000150109	K02932|1e-30|pop:POPTR_732569|hypothetical protein
Dwon_f_179	MDP0000154056	K01872|0.0|vvi:100255425|hypothetical protein LOC100255425
Dwon_f_179	MDP0000166138	K00058|0.0|pop:POPTR_1084113|hypothetical protein
Dwon_f_179	MDP0000168345	K14509|0.0|rcu:RCOM_0608080|ethylene receptor, putative
Dwon_f_179	MDP0000182450	K14499|2e-71|vvi:100243702|hypothetical protein LOC100243702
Dwon_f_179	MDP0000185886	K12448|0.0|rcu:RCOM_0771330|UDP-glucose 4-epimerase, putative (EC:5.1.3.5)
Dwon_f_179	MDP0000195166	K02866|2e-117|vvi:100262228|hypothetical protein LOC100262228
Dwon_f_179	MDP0000195432	K00232|0.0|pop:POPTR_582787|acyl-CoA oxidase (EC:1.3.3.6)
Dwon_f_179	MDP0000204924	K00615|8e-19|vvi:100262551|hypothetical protein LOC100262551
Dwon_f_179	MDP0000206009	K00819|0.0|rcu:RCOM_0631280|ornithine aminotransferase, putative (EC:2.6.1.13)
Dwon_f_179	MDP0000212875	K03141|0.0|vvi:100249755|hypothetical protein LOC100249755
Dwon_f_179	MDP0000213491	K01870|0.0|rcu:RCOM_0681070|isoleucyl tRNA synthetase, putative (EC:6.1.1.5)
Dwon_f_179	MDP0000231967	K03926|5e-63|pop:POPTR_643847|hypothetical protein
Dwon_f_179	MDP0000234809	K14682|0.0|pop:POPTR_869897|GCN5-related N-acetyltransferase (GNAT) family protein / amino acid kinase family protein (EC:2.7.2.8)
Dwon_f_179	MDP0000234957	K13414|4e-64|vvi:100241228|hypothetical protein LOC100241228
Dwon_f_179	MDP0000272179	K10775|0.0|vvi:100241575|hypothetical protein LOC100241575
Dwon_f_179	MDP0000277399	K05391|2e-125|ath:AT5G53130|CNGC1
Dwon_f_179	MDP0000297576	K10393|2e-35|rcu:RCOM_1053050|kif4, putative
Dwon_f_179	MDP0000297622	K14164|0.0|rcu:RCOM_1607610|Glycyl-tRNA synthetase 2, chloroplast/mitochondrial precursor, putative (EC:6.1.1.14)
Dwon_f_179	MDP0000302363	K10712|2e-131|vvi:100250622|hypothetical protein LOC100250622
Dwon_f_179	MDP0000313566	K06067|3e-34|rcu:RCOM_0575930|histone deacetylase 1, 2, 3, putative
Dwon_f_179	MDP0000314073	K01738|6e-98|rcu:RCOM_0522230|cysteine synthase, putative (EC:2.5.1.47)
Dwon_f_179	MDP0000318858	K00264|0.0|vvi:100246868|similar to GLT1 (NADH-dependent glutamate synthase 1 gene)
Dwon_f_179	MDP0000320161	K01814|1e-140|vvi:100251095|hypothetical protein LOC100251095
Dwon_f_179	MDP0000320615	K03018|0.0|vvi:100267354|hypothetical protein LOC100267354
Dwon_f_179	MDP0000321613	K05391|3e-49|ath:AT5G53130|CNGC1
Dwon_f_179	MDP0000322244	K00753|0.0|pop:POPTR_1087083|hypothetical protein
Dwon_f_179	MDP0000376738	K01695|1e-138|vvi:100252844|hypothetical protein LOC100252844
Dwon_f_179	MDP0000408791	K08242|0.0|rcu:RCOM_1599550|s-adenosyl-l-methionine:delta24-sterol-C-methyltransferase, putative (EC:2.1.1.143)
Dwon_f_179	MDP0000479986	K10704|7e-78|rcu:RCOM_0225820|ubiquitin-conjugating enzyme, putative
Dwon_f_179	MDP0000495467	K14649|6e-151|vvi:100246447|hypothetical protein LOC100246447
Dwon_f_179	MDP0000556407	K14553|0.0|vvi:100243507|hypothetical protein LOC100243507
Dwon_f_179	MDP0000771397	K10760|3e-143|vvi:100245931|hypothetical protein LOC100245931
Dwon_f_179	MDP0000792536	K11808|0.0|rcu:RCOM_0607690|phosphoribosylaminoimidazole carboxylase atpase-subunit, putative (EC:4.1.1.21)
Dwon_f_179	MDP0000878946	K00232|4e-25|ath:AT3G51840|ACX4
Dwon_f_179	MDP0000918737	K00939|1e-151|vvi:100262034|hypothetical protein LOC100262034
Dwon_f_179	MDP0000924309	K12311|0.0|pop:POPTR_1095647|hypothetical protein
Dwon_g_388	MDP0000119181	K11672|0.0|vvi:100258127|hypothetical protein LOC100258127
Dwon_g_388	MDP0000127521	K09422|1e-131|pop:POPTR_644433|MYB209
Dwon_g_388	MDP0000129942	K03627|6e-70|pop:POPTR_669292|hypothetical protein
Dwon_g_388	MDP0000130619	K08827|0.0|vvi:100247382|hypothetical protein LOC100247382
Dwon_g_388	MDP0000134535	K01834|2e-53|osa:4327493|Os01g0817700
Dwon_g_388	MDP0000136296	K06890|1e-132|rcu:RCOM_0646030|Transmembrane BAX inhibitor motif-containing protein, putative
Dwon_g_388	MDP0000143473	K12611|1e-158|vvi:100262105|hypothetical protein LOC100262105
Dwon_g_388	MDP0000146076	K07512|0.0|rcu:RCOM_0327490|zinc binding dehydrogenase, putative (EC:1.3.1.38)
Dwon_g_388	MDP0000148571	K00888|0.0|vvi:100265765|hypothetical protein LOC100265765
Dwon_g_388	MDP0000154371	K14006|0.0|vvi:100249428|hypothetical protein LOC100249428
Dwon_g_388	MDP0000159402	K02879|3e-91|vvi:100263106|similar to 50S ribosomal protein L17, chloroplastic
Dwon_g_388	MDP0000163349	K01834|2e-64|vvi:100245007|putative 2,3-bisphosphoglycerate-independent phosphoglycerate mutase
Dwon_g_388	MDP0000165255	K03798|0.0|rcu:RCOM_0340700|Cell division protein ftsH, putative (EC:3.6.4.3)
Dwon_g_388	MDP0000168683	K00814|0.0|pop:POPTR_1073568|alanine transaminase (EC:2.6.1.2)
Dwon_g_388	MDP0000177104	K11835|0.0|rcu:RCOM_0955780|Ubiquitin carboxyl-terminal hydrolase, putative (EC:3.1.2.15)
Dwon_g_388	MDP0000180189	K06890|3e-118|rcu:RCOM_0646030|Transmembrane BAX inhibitor motif-containing protein, putative
Dwon_g_388	MDP0000182615	K00850|0.0|vvi:100243946|hypothetical protein LOC100243946
Dwon_g_388	MDP0000192034	K09843|0.0|pop:POPTR_703119|CYP707A13
Dwon_g_388	MDP0000192422	K11446|0.0|pop:POPTR_413516|JMJ909
Dwon_g_388	MDP0000195578	K01530|4e-12|vvi:100264484|hypothetical protein LOC100264484
Dwon_g_388	MDP0000195879	K13648|0.0|rcu:RCOM_0992220|Glycosyltransferase QUASIMODO1, putative
Dwon_g_388	MDP0000195934	K00695|0.0|vvi:100266759|hypothetical protein LOC100266759
Dwon_g_388	MDP0000198973	K11000|0.0|rcu:RCOM_1507480|transferase, transferring glycosyl groups, putative (EC:2.4.1.34)
Dwon_g_388	MDP0000200608	K06874|1e-177|pop:POPTR_759183|hypothetical protein
Dwon_g_388	MDP0000201316	K03125|0.0|vvi:100254115|hypothetical protein LOC100254115
Dwon_g_388	MDP0000203499	K09487|0.0|vvi:100267648|hypothetical protein LOC100267648
Dwon_g_388	MDP0000207407	K13993|7e-54|pop:POPTR_563962|hypothetical protein
Dwon_g_388	MDP0000208496	K09562|0.0|vvi:100261411|hypothetical protein LOC100261411
Dwon_g_388	MDP0000212172	K11000|0.0|rcu:RCOM_1507480|transferase, transferring glycosyl groups, putative (EC:2.4.1.34)
Dwon_g_388	MDP0000214413	K10999|0.0|vvi:100261696|hypothetical protein LOC100261696
Dwon_g_388	MDP0000225602	K13457|0.0|rcu:RCOM_0742270|Disease resistance protein RPM1, putative (EC:3.1.3.16)
Dwon_g_388	MDP0000225867	K01533|3e-82|vvi:100265637|hypothetical protein LOC100265637
Dwon_g_388	MDP0000230065	K12735|3e-164|vvi:100266806|hypothetical protein LOC100266806
Dwon_g_388	MDP0000231787	K08054|0.0|rcu:RCOM_1503060|calnexin, putative
Dwon_g_388	MDP0000234766	K04079|0.0|pop:POPTR_564455|hypothetical protein
Dwon_g_388	MDP0000236977	K03686|0.0|vvi:100259686|hypothetical protein LOC100259686
Dwon_g_388	MDP0000238674	K10393|0.0|rcu:RCOM_1053050|kif4, putative
Dwon_g_388	MDP0000239572	K04124|3e-96|rcu:RCOM_0925060|gibberellin 3-beta hydroxylase, putative (EC:1.14.11.15)
Dwon_g_388	MDP0000245319	K11000|0.0|rcu:RCOM_1174510|transferase, transferring glycosyl groups, putative (EC:2.4.1.34)
Dwon_g_388	MDP0000249472	K02987|2e-69|rcu:RCOM_1378650|40S ribosomal protein S4, putative
Dwon_g_388	MDP0000251758	K00975|4e-23|pop:POPTR_216015|glucose-1-phosphate adenylyltransferase (EC:2.7.7.27)
Dwon_g_388	MDP0000254144	K11450|0.0|vvi:100262290|hypothetical protein LOC100262290
Dwon_g_388	MDP0000254260	K04079|0.0|rcu:RCOM_1582180|heat shock protein, putative
Dwon_g_388	MDP0000256199	K00279|0.0|rcu:RCOM_1453990|Cytokinin dehydrogenase, putative (EC:1.5.99.12)
Dwon_g_388	MDP0000256746	K09527|0.0|rcu:RCOM_1356650|Chaperone protein dnaJ, putative
Dwon_g_388	MDP0000258387	K00789|0.0|vvi:100243560|METK5
Dwon_g_388	MDP0000264662	K03695|0.0|vvi:100252611|hypothetical protein LOC100252611
Dwon_g_388	MDP0000271287	K13648|0.0|vvi:100264056|hypothetical protein LOC100264056
Dwon_g_388	MDP0000273111	K01810|0.0|vvi:100252335|similar to glucose-6-phosphate isomerase
Dwon_g_388	MDP0000275507	K01366|1e-117|vvi:100244107|hypothetical protein LOC100244107
Dwon_g_388	MDP0000276844	K00876|0.0|pop:POPTR_744904|hypothetical protein
Dwon_g_388	MDP0000277859	K00799|2e-65|pop:POPTR_831173|hypothetical protein
Dwon_g_388	MDP0000278633	K01087|0.0|rcu:RCOM_1251280|trehalose-6-phosphate synthase, putative (EC:2.4.1.15 3.1.3.12)
Dwon_g_388	MDP0000279409	K08873|0.0|vvi:100260579|hypothetical protein LOC100260579
Dwon_g_388	MDP0000281110	K12124|0.0|pop:POPTR_818606|hypothetical protein
Dwon_g_388	MDP0000284275	K10256|0.0|vvi:100252129|hypothetical protein LOC100252129
Dwon_g_388	MDP0000284426	K14006|0.0|vvi:100249428|hypothetical protein LOC100249428
Dwon_g_388	MDP0000287313	K11446|0.0|pop:POPTR_413516|JMJ909
Dwon_g_388	MDP0000290312	K09597|9e-18|pop:POPTR_816814|hypothetical protein
Dwon_g_388	MDP0000290546	K09510|5e-174|rcu:RCOM_1673240|Protein SIS1, putative
Dwon_g_388	MDP0000292545	K03686|0.0|rcu:RCOM_0219890|chaperone protein DNAj, putative
Dwon_g_388	MDP0000293516	K09458|2e-20|ath:AT1G74960|FAB1
Dwon_g_388	MDP0000294785	K06674|0.0|pop:POPTR_826684|CPE901
Dwon_g_388	MDP0000302716	K05658|0.0|vvi:100267452|hypothetical protein LOC100267452
Dwon_g_388	MDP0000303527	K06890|2e-71|rcu:RCOM_0646030|Transmembrane BAX inhibitor motif-containing protein, putative
Dwon_g_388	MDP0000307325	K14445|8e-152|vvi:100255398|hypothetical protein LOC100255398
Dwon_g_388	MDP0000312242	K14319|0.0|pop:POPTR_1090360|hypothetical protein
Dwon_g_388	MDP0000315206	K13071|0.0|rcu:RCOM_0475420|pheophorbide A oxygenase, putative
Dwon_g_388	MDP0000317971	K10592|0.0|vvi:100255704|hypothetical protein LOC100255704
Dwon_g_388	MDP0000318443	K10592|0.0|vvi:100255704|hypothetical protein LOC100255704
Dwon_g_388	MDP0000319816	K10581|0.0|vvi:100258896|hypothetical protein LOC100258896
Dwon_g_388	MDP0000319822	K09291|0.0|vvi:100251875|hypothetical protein LOC100251875
Dwon_g_388	MDP0000322090	K11835|1e-142|pop:POPTR_171961|hypothetical protein
Dwon_g_388	MDP0000330372	K13606|0.0|vvi:100259397|hypothetical protein LOC100259397
Dwon_g_388	MDP0000370964	K09562|0.0|vvi:100261411|hypothetical protein LOC100261411
Dwon_g_388	MDP0000388232	K02925|0.0|vvi:100260533|hypothetical protein LOC100260533
Dwon_g_388	MDP0000394728	K13379|0.0|pop:POPTR_673066|hypothetical protein
Dwon_g_388	MDP0000397302	K06685|2e-148|vvi:100245566|hypothetical protein LOC100245566
Dwon_g_388	MDP0000421977	K13206|8e-87|rcu:RCOM_1282630|Coiled-coil domain-containing protein, putative
Dwon_g_388	MDP0000422652	K09553|0.0|rcu:RCOM_1679700|heat shock protein 70 (HSP70)-interacting protein, putative
Dwon_g_388	MDP0000441758	K10666|7e-100|vvi:100259073|hypothetical protein
Dwon_g_388	MDP0000470441	K10999|0.0|vvi:100248512|hypothetical protein LOC100248512
Dwon_g_388	MDP0000470688	K02967|6e-30|ath:ArthCp011|rps2
Dwon_g_388	MDP0000492946	K12735|3e-107|vvi:100266806|hypothetical protein LOC100266806
Dwon_g_388	MDP0000497168	K03018|0.0|vvi:100267354|hypothetical protein LOC100267354
Dwon_g_388	MDP0000507230	K09486|0.0|vvi:100259994|hypothetical protein LOC100259994
Dwon_g_388	MDP0000553959	K10999|0.0|vvi:100254408|hypothetical protein LOC100254408
Dwon_g_388	MDP0000560630	K00913|8e-172|vvi:100242009|hypothetical protein LOC100242009
Dwon_g_388	MDP0000563385	K09755|0.0|vvi:100267863|hypothetical protein LOC100267863
Dwon_g_388	MDP0000573842	K03267|0.0|rcu:RCOM_0244170|eukaryotic peptide chain release factor GTP-binding subunit, putative (EC:2.7.7.4)
Dwon_g_388	MDP0000622085	K14207|0.0|rcu:RCOM_0012320|amino acid transporter, putative
Dwon_g_388	MDP0000635733	K03363|0.0|vvi:100250079|hypothetical protein LOC100250079
Dwon_g_388	MDP0000647569	K04507|2e-100|vvi:100248135|hypothetical protein LOC100248135
Dwon_g_388	MDP0000657396	K13120|2e-28|zma:100276017|hypothetical protein LOC100276017
Dwon_g_388	MDP0000706506	K05863|6e-12|sbi:SORBI_01g048660|hypothetical protein
Dwon_g_388	MDP0000768256	K09562|0.0|vvi:100261411|hypothetical protein LOC100261411
Dwon_g_388	MDP0000789750	K09584|0.0|pop:POPTR_246818|hypothetical protein
Dwon_g_388	MDP0000795157	K09510|1e-169|rcu:RCOM_1673240|Protein SIS1, putative
Dwon_g_388	MDP0000800945	K01568|0.0|pop:POPTR_835585|pyruvate decarboxylase (EC:4.1.1.1)
Dwon_g_388	MDP0000838167	K14004|0.0|pop:POPTR_824631|hypothetical protein
Dwon_g_388	MDP0000841170	K07407|0.0|vvi:100248541|hypothetical protein LOC100248541
Dwon_g_388	MDP0000849519	K06215|1e-155|pop:POPTR_548840|hypothetical protein
Dwon_g_388	MDP0000881842	K04640|0.0|vvi:100244127|hypothetical protein LOC100244127
Dwon_g_388	MDP0000897417	K02925|0.0|vvi:100260533|hypothetical protein LOC100260533

## Sheet: Table S6
Table S6. Carbohydrate, fatty acid, and lipid pathways related to differentially expressed genes in ‘Qinguan’ and ‘Nagafu No. 2’ buds. The differentially expressed genes were detected based on the model in Figure 7. ES, MS, and LS correspond to the early, middle, and late stages of flower bud differentiation, respectively.
		Expression profiles (FPKM/FPKM)
Name	GeneID	FE/FE	FM/FE	FL/FE	QE/FE	QM/FE	QL/FE
HXK2	MDP0000181206	1	0.772373	0.998875	0.959073	0.971801	0.919803
PGI1	MDP0000750318	1	1.00825	1.14589	1.1227	1.10806	1.1036
PGI1	MDP0000135060	1	1.02871	1.13576	1.03917	0.998212	1.20577
PFK3	MDP0000265899	1	0.907387	0.893828	2.12023	2.69216	1.07024
PFK7	MDP0000770587	1	1.09785	1.31091	1.64932	1.56674	1.88688
FBA2	MDP0000151849	1	0.947641	1.6251	1.29464	1.48638	2.72214
PGK	MDP0000456708	1	1.14412	0.835907	1.08828	1.08513	1.26496
PGK	MDP0000784808	1	1.00683	1.01896	1.01217	1.09508	1.07487
PGK	MDP0000325409	1	0.923173	0.425713	1.14508	0.97178	0.636256
ENO1	MDP0000155746	1	0.91057	0.514387	1.50313	1.17026	0.732875
ENO2	MDP0000238942	1	2.15657	2.59902	1.47214	2.33794	4.53928
PK	MDP0000230602	1	1.17737	1.61132	1.06305	1.39053	2.46419
PGM	MDP0000866748	1	1.29119	0.919411	0.860954	0.630771	0.946228
PGM	MDP0000181139	1	0.857909	0.561167	0.71126	0.717778	0.51752
SPS1	MDP0000331376	1	1.16993	1.1417	1.1114	1.41243	1.10401
SPS3	MDP0000783676	1	1.7388	1.62867	2.01798	2.96976	3.36716
SUS3	MDP0000126946	1	0.951065	0.724373	0.851229	1.46494	0.803985
TPI	MDP0000152242	1	0.841925	0.678195	1.18818	1.26242	1.09353
TPI	MDP0000321450	1	1.78409	5.5375	6.74777	6.07418	7.10956
TPI	MDP0000924958	1	0.916781	0.569642	1.24794	1.53881	1.32012
FRK	MDP0000765663	1	0.921922	0.813432	1.46471	1.27499	1.10207
INV	MDP0000186866	1	1.11658	1.04623	1.31667	1.21023	1.172
TPS7	MDP0000265728	1	0.95784	3.35953	0.26769	0.436347	0.518679
TPS7	MDP0000278633	1	0.980534	1.49425	0.66889	0.675915	0.521404
TPS7	MDP0000856196	1	0.993245	1.9229	0.265485	0.39485	0.503179
TPS9	MDP0000257194	1	1.01661	2.54734	0.75352	1.02282	1.20861
TPS9	MDP0000258781	1	0.854815	1.19165	0.580905	0.511729	0.704681
TPS9	MDP0000799020	1	0.648623	1.44774	0.43599	0.418517	0.558984
TPP2	MDP0000121291	1	1.25016	1.06526	0.943593	0.644687	0.707716
TPP2	MDP0000193152	1	1.02159	0.633209	0.910522	0.735277	0.617539
TRE1	MDP0000315187	1	0.936235	1.11129	0.739215	0.537803	0.480065
SS3	MDP0000190867	1	1.39827	1.3245	0.883085	0.715202	0.746743
SS4	MDP0000232524	1	1.05801	2.56362	1.06571	0.901406	0.80098
SBE2.2	MDP0000177786	1	1.28081	1.13311	0.892226	0.6507	1.15483
BE1	MDP0000238456	1	0.647543	0.408191	0.472389	0.399852	0.417902
AMY2	MDP0000212372	1	1.13033	2.67052	0.814307	0.934927	2.67101
BMY9	MDP0000210317	1	3.3028	5.31175	2.54887	3.83206	4.29325
BMY3	MDP0000320172	1	1.14723	1.35483	1.5016	1.52834	1.93205
PDH	MDP0000703824	1	0.711397	0.447575	1.71695	2.27612	1.0892
ACC1	MDP0000219975	1	0.945584	0.475202	1.46369	0.597629	0.460972
MAT3	MDP0000444205	1	1.06354	0.0759081	0.534615	1.16753	0.352246
KAS I	MDP0000250127	1	1.13537	1.26867	1.67208	1.83942	1.64744
KAS III	MDP0000174659	1	0.643853	0.282737	0.837895	0.674498	0.598583
KAS III	MDP0000151011	1	0.561577	0.567039	0.91541	0.91246	0.842241
KAS2	MDP0000187094	1	0	0	7.45765	9.95715	3.54782
KAS2	MDP0000182032	1	0.874937	0.510944	1.04827	1.2553	0.878204
KAS2	MDP0000157048	1	1.01212	0.996714	1.1944	1.38441	1.08244
KAS2	MDP0000146747	1	0	0	22.614	26.7026	12.5244
ENR1	MDP0000160972	1	0.877832	0.448832	1.3574	1.0249	0.743283
ENR1	MDP0000350866	1	0.86758	0.63867	1.52624	1.63102	1.36948
FAFT	MDP0000200228	1	0.909414	0.903309	0.862399	0.781903	0.673335
LACS2	MDP0000201853	1	1.13699	1.07948	1.97967	1.68575	2.3373
LACS9	MDP0000653037	1	0.969943	3.47401	2.18471	1.96067	1.48486
LACS9	MDP0000225163	1	1.02483	0.933546	1.20817	1.06774	1.24077
ACX1	MDP0000323883	1	0.943252	1.31591	1.30917	1.28915	1.66443
ACX1	MDP0000156742	1	0.571093	0.978415	1.46477	0.811235	1.55955
ACX1	MDP0000670256	1	1.26906	0.326215	3.12391	1.13409	0.961605
ACX2	MDP0000901134	1	2.77824	1.44436	0.998777	2.51548	2.95116
ACX2	MDP0000714548	1	1.0122	0.705924	1.32446	1.18732	0.801966
MFP2	MDP0000311452	1	1.03509	1.06878	0.792293	0.539374	0.670482
MFP2	MDP0000259496	1	0.844723	0.751998	0.650455	0.40589	0.513475
KAT2	MDP0000176141	1	0.37547	0.400418	0.631739	1.64498	2.09197
KAT2	MDP0000129664	1	0.909041	0.918231	1.09516	1.14655	1.23564
GPAT3	MDP0000174766	1	0.78374	1.26328	1.9983	2.74945	1.64307
GPAT5	MDP0000776180	1	2.17664	1.72991	1.1198	2.43955	2.37912
GPAT9	MDP0000326399	1	1.1141	1.07136	1.04895	0.926157	1.33732
GPAT9	MDP0000035877	1	1.06048	1.47718	1.09091	1.14142	1.63517
PAP2	MDP0000309517	1	1.17345	1.49527	1.00235	2.54472	2.46996
PAP2	MDP0000128619	1	0.974216	1.26174	1.45298	1.42037	1.18302
LPAT2	MDP0000286023	1	0.304808	0	0.651389	1.22598	0
LPAT2	MDP0000166991	1	0	0.14447	1.8968	0.251413	0.147513
DGTA	MDP0000131906	1	0.59708	0.752017	0.384794	0.440207	0.514129
PDAT	MDP0000537488	1	0.920614	0.512577	1.41566	0.949112	0.782239
PIS1	MDP0000779685	1	1.13736	1.83384	1.57423	1.21382	2.34976
PIS1	MDP0000273938	1	1.04144	1.06957	1.1298	1.47158	0.911749
PGS1	MDP0000288828	1	1.01941	1.14945	0.922105	0.699233	0.695839
PGS1	MDP0000134379	1	0.966204	0.967887	1.07271	1.03493	1.07525
PSD1	MDP0000259622	1	0.85643	0.677196	1.20933	1.66033	0.864985
MGD1	MDP0000244574	1	1.02041	1.18165	1.20921	1.39213	1.65337
MGD1	MDP0000146317	1	0.511121	0	0	0.827411	0.48816
MGD2	MDP0000214451	1	0.794402	0.849164	1.43455	1.39435	0.849128
SQD1	MDP0000232724	1	0	0	0	25.0045	29.3864
SQD1	MDP0000188286	1	0.968176	0.694916	1.23266	0.940798	0.873719
SQD2	MDP0000899469	1	0.900904	0.418623	0.958373	0.890319	0.632322
DGD1	MDP0000608884	1	0	0	6.98647	3.77008	1.47489

## Sheet: Table S7
Table S7. Hormone pathways related to differentially expressed genes in ‘Qinguan’ and ‘Nagafu No. 2’ buds. These hormone-related genes are mainly involved in hormone synthesis, signaling, and response pathways. The model and cluster analysis of these genes are presented in Figures 8 and 9. ES, MS, and LS correspond to the early, middle, and late stages of flower bud differentiation, respectively.					Expression profiles (FPKM/FPKM)
Hormone	GeneID	BlastAccID	BlastSymbol/AccID	Annotation	FE/FE	FM/FE	FL/FE	QE/FE	QM/FE	QL/FE
JA	MDP0000207420	AT3G15850.1	FAD5	fatty acid desaturase 5	1	3.10077	1.38262	4.4834	6.27231	13.5722
JA	MDP0000184884	AT3G15850.1	FAD5	fatty acid desaturase 5	1	0.37384	0.0877207	1.06844	2.12228	0.0295941
JA	MDP0000182478	AT3G15850.1	FAD5	fatty acid desaturase 5	1	0.465236	0.307397	2.7672	4.5816	0.508139
JA	MDP0000477200	AT3G12120.1	FAD2	fatty acid desaturase 2	1	0.78898	1.16339	1.4846	0.792217	1.09462
JA	MDP0000599427	AT4G27030.1	FAD4	fatty acid desaturase A	1	3.24912	0	10.0299	20.8547	3.69921
JA	MDP0000320108	AT4G27030.1	FAD4	fatty acid desaturase A	1	0.92818	0	2.33968	2.94823	0.493142
JA	MDP0000205588	AT3G11170.1	FAD7	fatty acid desaturase 7	1	0.764354	0.399421	1.35532	1.08893	0.65087
JA	MDP0000248822	AT2G26560.1	PLA	phospholipase A 2A	1	1.223	0.568326	1.11098	3.63469	2.84663
JA	MDP0000266144	AT2G26560.1	PLA	phospholipase A 2A	1	0.951099	0.121715	0.608469	2.46839	0.961398
JA	MDP0000585511	AT2G26560.1	PLA	phospholipase A 2A	1	0.848641	0.469494	1.83548	1.45991	0.547614
JA	MDP0000520035	AT1G55020.1	LOX1	lipoxygenase 1	1	0.751799	0.829606	1.7828	1.90621	2.05509
JA	MDP0000081005	AT1G55020.1	LOX1	lipoxygenase 1	1	0.945439	0.125554	2.37463	2.90386	1.1071
JA	MDP0000923670	AT1G55020.1	LOX1	lipoxygenase 1	1	1.05535	0.496014	1.31019	1.05794	0.766819
JA	MDP0000211556	AT3G45140.1	LOX2	lipoxygenase 2	1	0.644327	3.54	19.4518	0.97732	0.34247
JA	MDP0000169311	AT3G45140.1	LOX2	lipoxygenase 2	1	0.782621	0.67876	1.28915	0.792813	0.905385
JA	MDP0000899281	AT1G13280.1	AOC4	allene oxide cyclase 4	1	0.839706	2.27555	0.504992	0.626396	1.16198
JA	MDP0000319795	AT1G13280.1	AOC4	allene oxide cyclase 4	1	0.968752	1.71385	0.27193	0.448192	1.65996
JA	MDP0000239834	AT1G13280.1	AOC4	allene oxide cyclase 4	1	1.03756	2.45464	0.496586	0.747195	1.76916
JA	MDP0000119756	AT1G76690.1	OPR2	12-oxophytodienoate reductase 2	1	0.928575	0.960654	1.33796	2.31848	1.23346
JA	MDP0000629143	AT1G76690.1	OPR2	12-oxophytodienoate reductase 2	1	1.34128	0.710005	0.983208	1.79208	1.1786
JA	MDP0000225450	AT1G76690.1	OPR2	12-oxophytodienoate reductase 2	1	1.22147	0.728342	1.01551	1.79298	1.17934
JA	MDP0000206055	AT1G20510.1	OPCL1	OPC-8:0 CoA ligase1	1	0.930435	1.43848	2.01395	2.53959	2.96711
JA	MDP0000156742	AT4G16760.1	ACX1	acyl-CoA oxidase 1	1	0.571093	0.978415	1.46477	0.811235	1.55955
JA	MDP0000670256	AT4G16760.1	ACX1	acyl-CoA oxidase 1	1	1.26906	0.326215	3.12391	1.13409	0.961605
JA	MDP0000323883	AT4G16760.1	ACX1	acyl-CoA oxidase 1	1	0.943252	1.31591	1.30917	1.28915	1.66443
JA	MDP0000176141	AT2G33150.1	KAT2	peroxisomal 3-ketoacyl-CoA thiolase 3	1	0.37547	0.400418	0.631739	1.64498	2.09197
JA	MDP0000129664	AT2G33150.1	KAT2	peroxisomal 3-ketoacyl-CoA thiolase 3	1	0.909041	0.918231	1.09516	1.14655	1.23564
JA	MDP0000786650	AT2G46370.4	JAR1	Auxin-responsive GH3 family protein	1	0.88298	0.68424	8.64408	4.29898	4.496
JA	MDP0000161157	AT2G39940.1	COI1	RNI-like superfamily protein	1	1.31993	1.16133	1.36348	1.35943	1.49806
JA	MDP0000277815	AT2G39940.1	COI1	RNI-like superfamily protein	1	1.40424	0.813131	1.74441	1.56826	1.7358
JA	MDP0000871409	AT1G19180.1	JAZ1	jasmonate-zim-domain protein 1	1	1.21374	4.3906	0.419505	1.05086	1.78478
JA	MDP0000187921	AT1G19180.1	JAZ1	jasmonate-zim-domain protein 1	1	1.02501	2.68729	0.634112	0.821073	1.54805
					Expression profiles (FPKM/FPKM)
	GeneID	BlastAccID	BlastSymbol/AccID	Annotation	FE/FE	FM/FE	FL/FE	QE/FE	QM/FE	QL/FE
IAA	MDP0000286442	AT5G05730.1	ASA1	anthranilate synthase alpha subunit 1	1	0.786665	0.656785	0.630925	0.545301	0.869073
IAA	MDP0000160099	AT5G07800.1	YUC	Flavin-binding monooxygenase family protein	1	0.609995	0.147951	1.35018	0.608722	0.0420375
IAA	MDP0000317524	AT5G07800.1	YUC	Flavin-binding monooxygenase family protein	1	0.424989	0	1.76121	0.740221	0.278064
IAA	MDP0000869086	AT5G07800.1	YUC	Flavin-binding monooxygenase family protein	1	0.709203	1.18313	1.21897	1.12844	0.402028
IAA	MDP0000138851	AT1G48910.1	YUC10	Flavin-binding monooxygenase family protein	1	0.673379	52.9941	3.34682	27.595	45.7788
IAA	MDP0000616079	AT1G70560.1	TAA1		1	0	0	1.50756	0	0
IAA	MDP0000310220	AT1G70560.1	TAA1		1	0	0	15.2867	0	22.5368
IAA	MDP0000158701	AT2G22330.1	CYP79B3	cytochrome P450, family 79, subfamily B, polypeptide 3	1	0.339257	0.631342	0.56349	0.288215	1.13653
IAA	MDP0000498419	AT3G62980.1	TIR1	F-box/RNI-like superfamily protein	1	0.95185	1.08538	1.22425	1.11271	1.08555
IAA	MDP0000125975	AT3G62980.1	TIR1	F-box/RNI-like superfamily protein	1	1.00998	1.04808	1.28139	1.38917	1.00053
IAA	MDP0000303142	AT1G04240.1	SHY2	AUX/IAA transcriptional regulator family protein	1	0.615749	0.723868	1.73979	0.833976	1.34848
IAA	MDP0000295589	AT1G04240.1	SHY2	AUX/IAA transcriptional regulator family protein	1	0.53672	1.05556	2.45177	1.37498	2.41597
IAA	MDP0000324398	AT5G43700.1	IAA4	AUX/IAA transcriptional regulator family protein	1	0.925837	0	6.98821	0	1.47513
IAA	MDP0000176753	AT5G43700.1	IAA4	AUX/IAA transcriptional regulator family protein	1	0.623788	0.639622	1.02052	0.513411	1.33877
IAA	MDP0000090281	AT2G22670.4	IAA8	AUX/IAA transcriptional regulator family protein	1	0.809516	0.553174	0.877077	1.04896	0.961216
IAA	MDP0000132805	AT4G28640.2	IAA11	AUX/IAA transcriptional regulator family protein	1	0.923536	1.14311	1.58324	1.6119	1.60369
IAA	MDP0000131759	AT1G04550.2	IAA12	AUX/IAA transcriptional regulator family protein	1	0.531279	0.705032	1.29145	1.31707	1.05715
IAA	MDP0000213864	AT4G14550.1	IAA14	AUX/IAA transcriptional regulator family protein	1	0.963328	1.18299	2.3276	2.19388	1.89841
IAA	MDP0000253285	AT1G04250.1	IAA17	AUX/IAA transcriptional regulator family protein	1	0.678059	3.40697	0.818971	0.891539	1.11287
IAA	MDP0000296324	AT3G15540.1	IAA19	AUX/IAA transcriptional regulator family protein	1	0.615747	0.764083	1.79501	0.555984	0.612946
IAA	MDP0000185253	AT5G20730.2	IAA21	AUX/IAA transcriptional regulator family protein	1	0.884042	0.934435	1.2903	0.802221	0.830765
IAA	MDP0000164095	AT3G16500.1	PAP1	phytochrome-associated protein 1	1	0.960015	0.784119	1.33487	0.977237	1.25228
IAA	MDP0000262602	AT4G29080.1	PAP2	phytochrome-associated protein 2	1	0.997549	1.06122	1.20375	1.60085	2.0015
IAA	MDP0000174664	AT4G29080.1	PAP2	phytochrome-associated protein 2	1	1.08582	0.414882	1.47361	0.969959	0.921216
IAA	MDP0000173151	AT2G33860.1	ETT	Transcriptional factor B3 family protein / auxin-responsive factor AUX/IAA-related	1	0.997525	0.353068	1.03377	1.08832	0.676138
IAA	MDP0000179650	AT2G33860.1	ETT	Transcriptional factor B3 family protein / auxin-responsive factor AUX/IAA-related	1	0.993219	0.427297	0.945729	1.1811	0.813787
					Expression profiles (FPKM/FPKM)
	GeneID	BlastAccID	BlastSymbol/AccID	Annotation	FE/FE	FM/FE	FL/FE	QE/FE	QM/FE	QL/FE
GA	MDP0000256604	AT4G02780.1	CPS1	Terpenoid cyclases/Protein prenyltransferases superfamily protein	1	0.757234	1.1793	1.34474	0.785998	1.5814
GA	MDP0000147908	AT4G02780.1	CPS1	Terpenoid cyclases/Protein prenyltransferases superfamily protein	1	0.872226	0.378737	0.796931	1.153	1.34744
GA	MDP0000828007	AT1G79460.1	KS1	Terpenoid cyclases/Protein prenyltransferases superfamily protein	1	0.753633	1.02698	0.407988	0.484288	0.67157
GA	MDP0000221442	AT5G25900.1	KO1	GA requiring 3	1	1.42564	1.27418	2.04258	1.72848	2.8816
GA	MDP0000201930	AT5G25900.1	KO1	GA requiring 3	1	1.06908	0.687784	2.32714	1.81413	2.56648
GA	MDP0000155575	AT1G05160.1	KAO1	cytochrome P450, family 88, subfamily A, polypeptide 3	1	0.463692	0.540971	0.876071	1.419	1.66271
GA	MDP0000183713	AT1G05160.1	KAO1	cytochrome P450, family 88, subfamily A, polypeptide 3	1	0.982286	1.128	1.85975	1.1959	2.15345
GA	MDP0000411365	AT2G32440.1	KAO2	ent-kaurenoic acid hydroxylase 2	1	0.925476	1.10291	1.96902	0.760251	1.24166
GA	MDP0000136940	AT4G25420.1	GA20ox1	2-oxoglutarate (2OG) and Fe(II)-dependent oxygenase superfamily protein	1	0.619366	0	1.00436	1.68793	1.48102
GA	MDP0000136905	AT5G51810.1	GA20ox2	gibberellin 20 oxidase 2	1	1.39379	1.44014	3.01391	3.79904	0.740642
GA	MDP0000248981	AT5G51810.1	GA20ox2	gibberellin 20 oxidase 2	1	1.11511	0.192008	3.21523	2.53306	1.08636
GA	MDP0000280240	AT5G51810.1	GA20ox2	gibberellin 20 oxidase 2	1	2.12402	0.0514306	4.70085	1.94502	2.43373
GA	MDP0000239572	AT4G21690.1	GA3ox3	gibberellin 3-oxidase 3	1	0.771457	3.61203	1.33087	0.558585	0.983315
GA	MDP0000145827	AT1G30040.1	GA2ox2	gibberellin 2-oxidase	1	2.37966	0	3.82624	6.00793	4.71839
GA	MDP0000247490	AT1G30040.1	GA2ox2	gibberellin 2-oxidase	1	0.601902	0.293513	3.60554	1.70987	1.01427
GA	MDP0000226405	AT1G02400.1	GA2ox6	gibberellin 2-oxidase 6	1	2.78743	0.480073	3.68331	4.64273	1.97492
GA	MDP0000269990	AT4G21200.1	GA2ox8	gibberellin 2-oxidase 8	1	0.928546	3.60256	1.50512	3.79363	4.44029
GA	MDP0000132878	AT4G21200.1	GA2ox8	gibberellin 2-oxidase 8	1	2.17889	0.151528	2.9728	1.72791	1.9308
GA	MDP0000319522	AT3G63010.1	GID1B	alpha/beta-Hydrolases superfamily protein	1	0.873781	2.47868	1.40423	1.58828	2.49929
GA	MDP0000929994	AT3G63010.1	GID1B	alpha/beta-Hydrolases superfamily protein	1	0.827449	2.01452	0.997704	0.788913	2.27876
GA	MDP0000208893	AT3G11540.1	SPY	Tetratricopeptide repeat (TPR)-like superfamily protein	1	1.05208	1.69065	0.936662	0.706629	0.892301
GA	MDP0000212192	AT3G11540.1	SPY	Tetratricopeptide repeat (TPR)-like superfamily protein	1	1.14611	1.3929	0.811767	0.700633	1.05582
GA	MDP0000943929	AT5G59460.1	SCL11	scarecrow-like transcription factor 11 (SCL11)	1	0.963387	1.50023	0.378891	0.660756	1.25332
GA	MDP0000284679	AT1G50600.1	SCL5	scarecrow-like 5	1	0.857587	0.384513	0.636135	0.706271	0.457316
GA	MDP0000315706	AT5G52510.1	SCL8	SCARECROW-like 8	1	1.2735	1.46003	0.951138	1.10483	1.16172
GA	MDP0000194661	AT1G07530.1	SCL14	SCARECROW-like 14	1	1.64265	0.67668	0.296391	0.448553	0.0873111
GA	MDP0000227056	AT1G07530.1	SCL14	SCARECROW-like 14	1	1.24424	1.93261	0.731458	1.06695	1.20089
GA	MDP0000264347	AT1G07530.1	SCL14	SCARECROW-like 14	1	1.22664	1.11959	0.654088	1.08134	1.02249
GA	MDP0000217617	AT1G55310.3	SCL33	SC35-like splicing factor 33	1	2.06132	11.6639	2.52472	0.790731	7.99617
					Expression profiles (FPKM/FPKM)
	GeneID	BlastAccID	BlastSymbol/AccID	Annotation	FE/FE	FM/FE	FL/FE	QE/FE	QM/FE	QL/FE
ET	MDP0000181053	AT1G02500.1	SAM1	S-adenosylmethionine synthetase 1	1	1.03757	2.6038	1.92592	1.74206	2.59306
ET	MDP0000145267	AT1G02500.1	SAM1	S-adenosylmethionine synthetase 1	1	2.04573	0.863532	11.8699	0	3.5581
ET	MDP0000303817	AT4G01850.1	SAM2	S-adenosylmethionine synthetase 2	1	1.00023	0.52226	1.68236	2.21078	1.71226
ET	MDP0000162692	AT4G01850.1	SAM2	S-adenosylmethionine synthetase 2	1	0	0	1.68449	8.48349	14.9372
ET	MDP0000166535	AT1G62960.1	ACS10	ACC synthase 10	1	1.04712	0.838848	1.34348	1.09424	1.50479
ET	MDP0000250254	AT1G62960.1	ACS10	ACC synthase 10	1	1.07116	1.62066	1.21801	1.30823	1.819
ET	MDP0000200737	AT1G05010.1	ACO4	ethylene-forming enzyme	1	0.847733	0.382908	1.85628	1.44146	1.25117
ET	MDP0000251295	AT1G05010.1	ACO4	ethylene-forming enzyme	1	0.579833	0.70899	1.02249	1.28851	1.27858
ET	MDP0000195885	AT1G05010.1	ACO4	ethylene-forming enzyme	1	0.686771	0.199672	2.17117	2.39764	1.21614
ET	MDP0000557234	AT1G66340.1	ETR1	Signal transduction histidine kinase, hybrid-type, ethylene sensor	1	1.15221	1.63447	1.28807	1.36093	1.32085
ET	MDP0000230308	AT5G03730.1	CTR1	Protein kinase superfamily protein	1	1.04392	1.4665	0.883629	0.829192	0.937203
ET	MDP0000152033	AT5G03280.1	EIN2	NRAMP metal ion transporter family protein	1	1.06943	1.02561	0.863698	0.933662	0.670551
ET	MDP0000302747	AT5G03280.1	EIN2	NRAMP metal ion transporter family protein	1	1.04321	0.738431	0.887936	0.997302	0.815994
ET	MDP0000239011	AT3G20770.1	EIN3	Ethylene insensitive 3 family protein	1	1.03827	0.806332	0.857833	1.82012	2.00926
ET	MDP0000202831	AT3G20770.1	EIN3	Ethylene insensitive 3 family protein	1	1.30166	1.43934	1.31326	1.69369	1.89401
					Expression profiles (FPKM/FPKM)
	GeneID	BlastAccID	BlastSymbol/AccID	Annotation	FE/FE	FM/FE	FL/FE	QE/FE	QM/FE	QL/FE
CTK	MDP0000286203	AT1G68460.1	IPT1	isopentenyltransferase 1	1	1.97245	0.900916	3.8858	4.7386	4.80833
CTK	MDP0000190470	AT2G27760.1	IPT2	tRNAisopentenyltransferase 2	1	1.12971	1.08561	1.69795	1.35411	1.86712
CTK	MDP0000013380	AT3G63110.1	IPT3	isopentenyltransferase 3	1	1.24656	0.164728	1.23216	2.02212	0.465023
CTK	MDP0000232324	AT5G19040.1	IPT5	isopentenyltransferase 5	1	1.39421	2.87955	5.02581	4.43492	4.44539
CTK	MDP0000295823	AT5G20040.1	IPT9	isopentenyltransferase 9	1	0.868738	0.611025	1.07965	1.00072	0.897626
CTK	MDP0000232585	AT5G11950.1	LOG1	Putative lysine decarboxylase family protein	1	1.03162	0.373546	1.58477	1.32746	1.48283
CTK	MDP0000289041	AT5G11950.1	LOG1	Putative lysine decarboxylase family protein	1	1.27171	0.666752	1.76365	1.18594	1.38499
CTK	MDP0000250917	AT1G75450.1	CKX5	cytokinin oxidase 5	1	1.30665	0.967066	0.279016	0.819049	0.490306
CTK	MDP0000276711	AT2G17820.1	HK1	histidine kinase 1	1	1.05306	0.600705	1.2337	1.53742	0.900077
CTK	MDP0000151825	AT2G01830.2	HK4	CHASE domain containing histidine kinase protein	1	1.02218	0.652856	1.85898	1.50012	0.854384
CTK	MDP0000242277	AT2G47430.1	CKI1	Signal transduction histidine kinase	1	1.70681	0.987202	6.7025	2.04085	8.8465
CTK	MDP0000509768	AT3G57040.1	ARR9	response regulator 9	1	0.990191	0.903596	1.52213	1.26546	1.70616
CTK	MDP0000119750	AT3G57040.1	ARR9	response regulator 9	1	0.92557	1.25658	3.21035	1.9118	2.69282
CTK	MDP0000226231	AT3G57040.1	ARR9	response regulator 9	1	0.559977	1.06517	1.46939	0.396395	1.51271
CTK	MDP0000154963	AT1G75820.1	CLV1	Leucine-rich receptor-like protein kinase family protein	1	1.15845	0.861521	0.98312	1.10328	1.07698
CTK	MDP0000375826	AT1G65380.1	CLV2	Leucine-rich repeat (LRR) family protein	1	0.878911	0.429544	0.928689	1.1805	0.732267
CTK	MDP0000783818	AT4G23750.1	CRF2	cytokinin response factor 2	1	0.619157	0.315958	0.968547	0.599243	0.493481
CTK	MDP0000279943	AT4G27950.1	CRF4	cytokinin response factor 4	1	1.51091	1.0643	1.68203	1.25763	2.09678
CTK	MDP0000308379	AT4G27950.1	CRF4	cytokinin response factor 4	1	0.956445	0.413583	1.57166	1.37076	0.870363
CTK	MDP0000854039	AT4G27950.1	CRF4	cytokinin response factor 4	1	1.17052	0.146401	0.685669	1.53293	1.41447
CTK	MDP0000890854	AT4G27950.1	CRF4	cytokinin response factor 4	1	1.73912	0	3.25488	2.36576	2.77169
CTK	MDP0000304650	AT4G35550.1	WOX13	WUSCHEL related homeobox 13	1	1.1405	1.20045	1.00067	1.51832	1.24157
CTK	MDP0000729328	AT5G45980.1	WOX8	WUSCHEL related homeobox 8	1	0.643841	0.111476	1.47052	1.95164	0.344848
CTK	MDP0000203666	AT1G46480.1	WOX4	WUSCHEL related homeobox 4	1	0.926234	0.653952	1.51745	1.04451	0.946781
					Expression profiles (FPKM/FPKM)
	GeneID	BlastAccID	BlastSymbol/AccID	Annotation	FE/FE	FM/FE	FL/FE	QE/FE	QM/FE	QL/FE
BR	MDP0000408791	AT1G20330.1	SMT2	sterol methyltransferase 2	1	1.26386	0.890679	0.799797	0.579418	1.05355
BR	MDP0000202546	AT1G20050.1	HYD1	C-8,7 sterol isomerase	1	0.885884	1.27341	0.786831	0.735144	1.09136
BR	MDP0000278275	AT3G19820.1	DIM	cell elongation protein / DWARF1 / DIMINUTO (DIM)	1	1.03282	1.53263	0.834439	0.919035	1.32801
BR	MDP0000127773	AT5G05690.1	CPD	Cytochrome P450 superfamily protein	1	0.740146	0.208599	0.545181	0.413393	0.511288
BR	MDP0000157003	AT4G39400.1	BRI1	Leucine-rich receptor-like protein kinase family protein	1	0.980462	2.0775	1.13798	0.899143	1.28051
BR	MDP0000659362	AT4G39400.1	BRI1	Leucine-rich receptor-like protein kinase family protein	1	1.00471	1.30752	0.963222	0.885124	0.903443
BR	MDP0000124873	AT5G42750.1	BKI1	BRI1 kinase inhibitor 1	1	0.8223	0.411776	1.63369	1.91428	1.69124
BR	MDP0000291093	AT4G33430.1	BAK1	BRI1-associated receptor kinase	1	1.03564	1.41099	0.688562	0.912082	1.08093
BR	MDP0000250138	AT4G18710.1	BIN2	Protein kinase superfamily protein	1	0.869153	1.91134	0.78881	0.729454	1.30142
BR	MDP0000289260	AT1G75080.1	BZR1	Brassinosteroid signalling positive regulator (BZR1) family protein	1	0.947559	1.2123	1.03698	0.816638	0.6658
BR	MDP0000218271	AT1G78700.1	BEH4	BES1/BZR1 homolog 4	1	1.17635	1.41586	0.741392	0.908744	0.890621
BR	MDP0000319153	AT4G03080.1	BSL1	BRI1 suppressor 1 (BSU1)-like 1	1	0.930963	1.40404	0.744048	0.716154	0.882564
BR	MDP0000245331	AT1G08420.1	BSL2	BRI1 suppressor 1 (BSU1)-like 2	1	1.20351	1.51968	1.09732	0.881871	0.913687
BR	MDP0000119707	AT1G08420.1	BSL2	BRI1 suppressor 1 (BSU1)-like 2	1	1.04691	1.19612	0.933939	0.74948	0.708242
BR	MDP0000270046	AT2G27210.1	BSL3	BRI1 suppressor 1 (BSU1)-like 3	1	1.05881	1.95447	0.675585	1.12557	0.823268
					Expression profiles (FPKM/FPKM)
	GeneID	BlastAccID	BlastSymbol/AccID	Annotation	FE/FE	FM/FE	FL/FE	QE/FE	QM/FE	QL/FE
ABA	MDP0000225539	AT4G25700.1	BCH1	beta-hydroxylase 1	1	1.16419	1.3922	0.829727	1.35472	1.15654
ABA	MDP0000477371	AT4G25700.1	BCH1	beta-hydroxylase 1	1	1.17725	1.18468	0.761038	1.2604	1.11506
ABA	MDP0000798878	AT4G15560.1	DXS	Deoxyxylulose-5-phosphate synthase	1	1.02046	0.344178	1.48364	1.53844	0.763804
ABA	MDP0000177623	AT5G17230.1	PSY	PHYTOENE SYNTHASE	1	0.624419	0.989937	1.8058	5.68094	6.52832
ABA	MDP0000237124	AT5G17230.1	PSY	PHYTOENE SYNTHASE	1	0.697081	0.755572	1.31042	1.97982	0.990536
ABA	MDP0000242591	AT1G06570.1	PDS1	phytoene desaturation 1	1	1	1	1	1	1
ABA	MDP0000242947	AT1G06570.1	PDS1	phytoene desaturation 1	1	1	1	1	1	1
ABA	MDP0000228070	AT3G63520.1	NCED1	carotenoid cleavage dioxygenase 1	1	1.22024	0.198125	4.89267	4.8932	2.39239
ABA	MDP0000547655	AT3G14440.1	NCED3	nine-cis-epoxycarotenoid dioxygenase 3	1	0.822234	0.850754	1.60917	0.89655	0.73989
ABA	MDP0000813805	AT4G19170.1	NCED4	nine-cis-epoxycarotenoid dioxygenase 4	1	1.03883	0.568604	2.67525	2.52878	2.20168
ABA	MDP0000399796	AT1G52340.1	NCED5	NAD(P)-binding Rossmann-fold superfamily protein	1	0.747881	0.473563	1.19082	1.20068	1.93662
ABA	MDP0000468843	AT3G43600.1	AAO2	aldehyde oxidase 2	1	1.12945	0.617446	0.741749	0	0.449107
ABA	MDP0000274834	AT3G15730.1	PLD1	phospholipase D alpha 1	1	0.931129	10.0628	6.04974	1.27173	0
ABA	MDP0000280145	AT3G15730.1	PLD1	phospholipase D alpha 1	1	0.99852	1.17246	1.17619	0.741724	0.726552
ABA	MDP0000300217	AT3G15730.1	PLD1	phospholipase D alpha 1	1	1.01531	2.18722	0.597138	0.659835	0.825814
ABA	MDP0000451570	AT1G55180.1	PLD4	phospholipase D alpha 4	1	0.745354	0.804606	0.807487	0.611184	0.416043
ABA	MDP0000270117	AT3G05640.1	PP2C	Protein phosphatase 2C family protein	1	0.721897	1.51351	0.501112	0.566015	0.85159
ABA	MDP0000160207	AT1G68410.1	PP2C	Protein phosphatase 2C family protein	1	1.09027	1.72045	0.568497	0.648407	0.535077
ABA	MDP0000202279	AT2G30170.1	PP2C	Protein phosphatase 2C family protein	1	0.702218	1.23702	0.401021	0.430943	0.772407
ABA	MDP0000158939	AT2G40860.1	PP2C	Protein phosphatase 3C family protein	1	1.21792	1.61838	1.03045	0.916288	0.845972
ABA	MDP0000843980	AT1G18030.1	PP2C	Protein phosphatase 2C family protein	1	0.988591	1.72353	0.726908	0.431241	0.813416

## Sheet: Table S8
Table S8. Detailed information of transcription factor family members in ‘Qinguan’ and ‘Nagafu No. 2’ buds. A total of 43 transcription factor genes (e.g., AP2, ARF, C2H2, and bZIP) were significantly differentially expressed between ‘Qinguan’ and ‘Nagafu No. 2’ buds. ES, MS, and LS correspond to the early, middle, and late stages of flower bud differentiation, respectively.
		Expression profiles (FPKM/FPKM)
GeneID	Name	FE/FE	FM/FE	FL/FE	QE/FE	QM/FE	QL/FE
MDP0000130802	AP2	1	0.197261	1.04664	0.121946	0.153749	0.134787
MDP0000161347	AP2	1	0.631777	0.767538	0.650435	0.477145	0.605695
MDP0000281079	AP2	1	0.654242	0.821295	0.423603	0.30564	0.474317
MDP0000190889	AP2	1	0.793574	0.653159	0.982087	0.8244	0.594448
MDP0000182455	AP2	1	1.22707	0.711818	0.936687	1.56299	1.09997
MDP0000296716	AP2	1	0.864157	2.91063	0.374546	0.605317	2.22725
MDP0000248470	AP2	1	0.74048	0.716784	0.674998	0.766549	0.622026
MDP0000181606	AP2	1	0.650234	2.27257	0.436236	0.521581	1.15897
MDP0000163645	AP2	1	1.06794	0.151802	0.930347	1.14718	0.531849
		Expression profiles (FPKM/FPKM)
GeneID	Name	FE/FE	FM/FE	FL/FE	QE/FE	QM/FE	QL/FE
MDP0000123466	ARF	1	0.656881	2.78069	0.52456	0.516017	0.662445
MDP0000225980	ARF	1	1.06744	0.599867	0.946252	0.655388	0.936966
MDP0000929655	ARF	1	0.894752	0.869846	1.05639	0.924013	0.773185
MDP0000194603	ARF	1	0.913672	0.712095	0.973492	0.785079	0.827573
MDP0000259062	ARF	1	1.01464	1.19814	1.1588	1.32134	0.938348
MDP0000232417	ARF	1	1.04275	0.545394	1.09421	0.942005	0.734042
MDP0000179650	ARF	1	0.993219	0.427297	0.945729	1.1811	0.813787
MDP0000412781	ARF	1	1.0811	0.556314	0.951222	0.778148	0.861967
MDP0000268306	ARF	1	0.905695	0.541645	1.09764	1.37365	0.998237
MDP0000319957	ARF	1	0.889424	0.701982	0.852241	0.82979	0.721525
MDP0000310875	ARF	1	0.9407	1.18363	0.820046	0.774881	0.911664
MDP0000258032	ARF	1	1.03596	1.76564	0.881205	0.853713	1.0311
		Expression profiles (FPKM/FPKM)
GeneID	Name	FE/FE	FM/FE	FL/FE	QE/FE	QM/FE	QL/FE
MDP0000237396	ARR-B	1	0.867957	0.720732	1.21509	1.05061	0.853572
MDP0000224740	ARR-B	1	0.95941	1.43767	0.852779	0.926622	0.851474
MDP0000290818	ARR-B	1	0.931114	1.5804	0.872721	1.16566	1.03617
MDP0000248863	ARR-B	1	0.776595	0.545725	1.44865	1.78652	1.05947
MDP0000311914	ARR-B	1	1.23719	0.934206	0.807662	0.610987	0.536212
		Expression profiles (FPKM/FPKM)
GeneID	Name	FE/FE	FM/FE	FL/FE	QE/FE	QM/FE	QL/FE
MDP0000320521	BBR-BPC	1	1.06209	1.69252	1.3619	1.08751	1.44998
MDP0000947167	BBR-BPC	1	1.04908	1.27271	1.26093	1.2301	2.0454
MDP0000933138	BBR-BPC	1	1.11102	1.381	1.35433	1.28227	1.83047
		Expression profiles (FPKM/FPKM)
GeneID	Name	FE/FE	FM/FE	FL/FE	QE/FE	QM/FE	QL/FE
MDP0000282531	BES1	1	0.806178	1.61212	0.869346	0.623664	0.558209
MDP0000130173	BES1	1	1.03137	0.604497	1.36048	1.53673	1.40936
MDP0000262498	BES1	1	0.840854	0.906139	0.865695	0.918739	0.83346
MDP0000223799	BES1	1	1.13832	3.71948	0.478222	0.458498	1.05549
MDP0000157809	BES1	1	1.15086	0.590691	1.37026	0.99817	0.990169
MDP0000233714	BES1	1	1.02307	0.492768	1.6621	1.76922	1.83316
MDP0000218271	BES1	1	1.17635	1.41586	0.741392	0.908744	0.890621
MDP0000344348	BES1	1	1.3053	0.706213	0.987113	1.30392	1.09925
		Expression profiles (FPKM/FPKM)
GeneID	Name	FE/FE	FM/FE	FL/FE	QE/FE	QM/FE	QL/FE
MDP0000863909	Bzip	1	1.38667	0	13.442	5.01291	5.15404
MDP0000891899	Bzip	1	1.54095	0.964296	7.13755	13.7892	21.8466
MDP0000169473	Bzip	1	1.93484	0.797694	3.22474	4.57092	4.53357
MDP0000738631	Bzip	1	1.45883	4.72829	3.84169	3.23757	4.29107
MDP0000273211	Bzip	1	0.939187	0.821997	1.70488	2.52451	1.51015
MDP0000834642	Bzip	1	0.660457	0.623428	2.24804	4.28361	1.28454
MDP0000521934	Bzip	1	1.02826	1.45275	2.58477	2.62826	1.55063
MDP0000234166	Bzip	1	0.994705	1.43043	1.06391	2.69997	1.04148
MDP0000239688	Bzip	1	0.85087	1.18795	0.784187	0.875025	0.915055
MDP0000231274	Bzip	1	0.941798	1.06355	0.988464	0.92455	1.04003
MDP0000286846	Bzip	1	0.94925	0.915407	1.06174	0.965205	1.09087
MDP0000219041	Bzip	1	0.822814	0.35763	1.91747	3.4801	1.07357
MDP0000176747	Bzip	1	0.997556	1.43597	1.06847	1.33633	1.19038
MDP0000270677	Bzip	1	1.23719	3.33478	0.80107	0.987442	1.24671
MDP0000586302	Bzip	1	0.978222	6.36883	1.06374	1.1278	1.32499
MDP0000299504	Bzip	1	1.14143	2.47298	0.929426	1.11614	1.48329
MDP0000185553	Bzip	1	0.937932	1.01918	0.817606	0.922083	0.906117
MDP0000275309	Bzip	1	0.977504	1.39952	0.777257	1.16901	1.22383
MDP0000138052	Bzip	1	0.881802	2.35899	0.574009	0.865408	1.22872
MDP0000282828	Bzip	1	0.980036	0.944223	0.914951	0.828018	1.02448
MDP0000949327	Bzip	1	1.01256	1.50137	0.90683	0.972766	0.987979
MDP0000319187	Bzip	1	1.02589	1.35663	0.690457	0.924359	0.839695
MDP0000448715	Bzip	1	1.46907	2.19764	1.68794	1.59572	2.43139
MDP0000320524	Bzip	1	0.936091	0.644704	1.28766	1.25651	1.20382
MDP0000205823	Bzip	1	1.27361	2.36799	1.3769	1.84704	1.85881
MDP0000280559	Bzip	1	1.05056	1.18201	0.870928	0.954662	0.908461
		Expression profiles (FPKM/FPKM)
GeneID	Name	FE/FE	FM/FE	FL/FE	QE/FE	QM/FE	QL/FE
MDP0000131949	C2H2	1	3.94469	1.08116	14.2883	16.1093	13.6844
MDP0000142494	C2H2	1	1.65757	0.500593	3.71743	3.5289	4.05633
MDP0000291317	C2H2	1	0.961513	1.61818	0.844911	0.553922	0.572225
MDP0000122321	C2H2	1	1.30496	0.663203	1.94927	2.0817	2.06524
MDP0000453148	C2H2	1	0.412938	0.740164	0.401796	0.916675	0.668186
MDP0000171492	C2H2	1	0.997021	0.536018	1.15726	1.36226	1.05389
MDP0000145603	C2H2	1	0.834474	1.49237	0.683256	0.683287	0.85758
MDP0000233477	C2H2	1	1.11599	1.97311	1.39331	1.9405	2.02489
MDP0000373134	C2H2	1	0.99253	1.59087	0.886453	1.19912	1.59233
MDP0000595671	C2H2	1	1.8926	1.1051	0.977494	1.68283	0.852245
MDP0000916524	C2H2	1	0.931335	2.04972	0.96101	0.855994	1.22826
MDP0000768369	C2H2	1	1.63501	0.957895	0.991466	1.43743	0.992811
MDP0000573176	C2H2	1	1.18149	0.722842	1.1318	1.47031	0.933986
		Expression profiles (FPKM/FPKM)
GeneID	Name	FE/FE	FM/FE	FL/FE	QE/FE	QM/FE	QL/FE
MDP0000866509	C3H	1	1.18055	2.22598	0.839534	0.67631	0.659015
MDP0000149829	C3H	1	0.789883	1.73008	0.333849	0.223387	0.294493
MDP0000171191	C3H	1	1.33433	1.6889	1.93204	1.84762	1.85791
MDP0000172441	C3H	1	0.999335	1.54178	0.49898	0.370641	0.397474
MDP0000870890	C3H	1	0.264897	12.5171	0.36824	0.228808	1.81649
MDP0000202598	C3H	1	0.936816	1.08122	0.307213	0.415227	0.298541
MDP0000118897	C3H	1	1.00242	1.89504	0.970402	1.57568	1.92771
MDP0000311737	C3H	1	0.961639	1.09285	0.59422	0.568721	0.581988
MDP0000804620	C3H	1	1.03209	0.920706	1.199	1.19872	1.05418
MDP0000706016	C3H	1	1.27399	1.38232	1.35353	1.42901	1.44751
MDP0000763092	C3H	1	0.968738	1.7132	0.806699	0.811036	1.12544
MDP0000196475	C3H	1	1.18847	3.62923	1.72955	2.0659	1.98639
MDP0000181641	C3H	1	1.26593	0.585694	1.65078	0.87264	2.83177
MDP0000785660	C3H	1	0.930755	1.37535	0.595198	0.646959	0.885061
MDP0000147415	C3H	1	1.06208	1.10713	1.10438	1.07562	0.827708
MDP0000263392	C3H	1	0.767614	0.863802	1.06564	1.20315	1.41198
MDP0000459204	C3H	1	1.06037	0.929141	1.07968	1.35589	1.66616
MDP0000157639	C3H	1	1.18918	0.986362	0.907824	0.59881	0.623475
MDP0000363156	C3H	1	1.12102	1.2568	0.954541	1.02269	1.09935
MDP0000145898	C3H	1	1.05427	1.10072	1.49516	1.422	1.43273
MDP0000678327	C3H	1	1.71845	0.557293	1.23372	1.248	0.699567
		Expression profiles (FPKM/FPKM)
GeneID	Name	FE/FE	FM/FE	FL/FE	QE/FE	QM/FE	QL/FE
MDP0000320656	CAMTA	1	0.832038	1.13881	0.528764	0.581366	0.387555
MDP0000139862	CAMTA	1	1.13638	1.47022	0.92934	0.793409	0.94353
MDP0000290409	CAMTA	1	0.965742	1.33674	0.544117	0.542696	0.821339
MDP0000219043	CAMTA	1	0.927083	1.15936	1.03587	1.26959	1.24999
		Expression profiles (FPKM/FPKM)
GeneID	Name	FE/FE	FM/FE	FL/FE	QE/FE	QM/FE	QL/FE
MDP0000298635	CO-LIKE	1	1.21766	7.9947	1.3859	10.2198	10.8297
MDP0000297093	CO-LIKE	1	0.929258	1.87721	2.8528	11.6475	7.08958
MDP0000321380	CO-LIKE	1	1.05401	0.335202	0.484235	0.15734	0.358881
MDP0000294359	CO-LIKE	1	0.703239	0.405131	1.14261	1.55597	1.39717
MDP0000302297	CO-LIKE	1	1.01639	2.46014	1.1874	0.795191	1.05265
MDP0000782323	CO-LIKE	1	1.10931	0.153843	0.707562	0.12744	0.0818026
MDP0000177126	CO-LIKE	1	0.710573	0.175328	0.669676	0.0905339	0.124643
MDP0000713113	CO-LIKE	1	0.754911	0.845481	1.22817	1.76751	0.862628
MDP0000202669	CO-LIKE	1	0.834335	0.881049	1.76425	1.35067	1.72655
		Expression profiles (FPKM/FPKM)
GeneID	Name	FE/FE	FM/FE	FL/FE	QE/FE	QM/FE	QL/FE
MDP0000239161	CPP	1	1.00058	1.05829	1.60078	1.5216	1.35427
		Expression profiles (FPKM/FPKM)
GeneID	Name	FE/FE	FM/FE	FL/FE	QE/FE	QM/FE	QL/FE
MDP0000915501	DBB	1	0.677093	0.713873	1.80111	2.67564	2.10024
MDP0000151848	DBB	1	0.718611	1.33517	1.24613	2.70627	1.91814
		Expression profiles (FPKM/FPKM)
GeneID	Name	FE/FE	FM/FE	FL/FE	QE/FE	QM/FE	QL/FE
MDP0000598637	DOF	1	0.734336	1.28738	0.953491	3.27276	4.37111
MDP0000409354	DOF	1	1.50562	1.59796	1.21098	4.08949	7.15464
MDP0000127431	DOF	1	1.38868	0.380903	2.484	2.40977	2.08585
MDP0000249827	DOF	1	1.19046	1.77776	2.2759	4.19429	6.61906
MDP0000426372	DOF	1	1.80593	0.555186	4.51278	4.35985	4.84682
MDP0000156241	DOF	1	1.26385	1.21373	3.20687	2.56788	2.84703
MDP0000808238	DOF	1	2.04611	0.967991	1.92144	3.37192	2.8357
MDP0000201509	DOF	1	1.8123	1.92242	4.13407	6.93412	4.73997
MDP0000273251	DOF	1	0.959067	0.819676	1.41378	1.78441	1.32472
MDP0000315316	DOF	1	1.14343	1.18575	0.938187	1.00679	0.985841
MDP0000611302	DOF	1	1.25956	1.64557	1.48611	2.41475	1.75907
MDP0000241840	DOF	1	1.20538	1.79124	2.25078	2.75744	2.56787
MDP0000547254	DOF	1	1.00412	1.43782	0.783718	0.997878	0.930137
		Expression profiles (FPKM/FPKM)
GeneID	Name	FE/FE	FM/FE	FL/FE	QE/FE	QM/FE	QL/FE
MDP0000311683	E2F	1	0.565987	0.523453	0.369231	0.28433	0.380138
MDP0000150153	E2F	1	0.823441	0.581316	0.976259	1.01114	0.764991
		Expression profiles (FPKM/FPKM)
GeneID	Name	FE/FE	FM/FE	FL/FE	QE/FE	QM/FE	QL/FE
MDP0000283197	EIL	1	1.1008	1.02418	0.380537	0.780488	0.782796
MDP0000202831	EIL	1	1.30166	1.43934	1.31326	1.69369	1.89401
MDP0000212881	EIL	1	1.10576	2.04528	1.13683	0.995154	1.67116
		Expression profiles (FPKM/FPKM)
GeneID	Name	FE/FE	FM/FE	FL/FE	QE/FE	QM/FE	QL/FE
MDP0000890854	ERF	1	1.73912	0	3.25488	2.36576	2.77169
MDP0000178263	ERF	1	1.18939	1.03267	4.98444	7.70906	1.2632
MDP0000315533	ERF	1	5.47111	0.577078	5.90636	9.58449	7.24134
MDP0000218344	ERF	1	1.10194	3.25192	0.819472	0.657445	0.658815
MDP0000127123	ERF	1	1.36946	0.13735	3.6733	4.56793	5.6325
MDP0000242979	ERF	1	0.287637	4.80374	0.0526666	0.132801	1.89718
MDP0000226115	ERF	1	1.78262	2.16304	2.17604	1.25877	6.15653
MDP0000744693	ERF	1	0.453682	0.897663	2.37642	2.71985	18.9794
MDP0000297646	ERF	1	1.51974	0.511413	2.80221	2.01956	2.16087
MDP0000127134	ERF	1	0.973849	0.415919	1.4915	2.8179	1.72706
MDP0000235028	ERF	1	0.689429	15.2842	0.0586449	0.179546	5.00165
MDP0000764803	ERF	1	1.08907	5.22324	0.646438	0.461813	1.53513
MDP0000292965	ERF	1	0.67519	1.47035	0.364767	0.153225	0.523163
MDP0000165880	ERF	1	1.24219	2.72067	0.957557	0.819002	1.00102
MDP0000154764	ERF	1	1.042	4.07453	1.4014	3.86673	1.68861
MDP0000243375	ERF	1	1.63359	1.96294	0.809931	0.84471	1.20984
MDP0000258562	ERF	1	0.805504	0.362987	0.370683	1.00102	1.30267
MDP0000390121	ERF	1	1.23791	0.766461	0.755218	1.68565	1.28035
MDP0000242611	ERF	1	1.02331	2.48629	1.43126	1.42854	3.53933
MDP0000517262	ERF	1	1.08972	0.582574	1.33518	1.91059	2.64111
MDP0000457509	ERF	1	1.06681	0.63025	0.844652	1.50876	1.54624
MDP0000854039	ERF	1	1.17052	0.146401	0.685669	1.53293	1.41447
MDP0000400129	ERF	1	1.30155	0.755726	0.944382	1.18162	1.0599
MDP0000756341	ERF	1	0.777635	2.48905	1.16655	1.49737	7.33667
MDP0000683814	ERF	1	0.345437	1.08884	0.607185	0.543098	1.05256
MDP0000236605	ERF	1	1.22826	0.646313	1.6651	2.2149	1.5038
MDP0000308379	ERF	1	0.956445	0.413583	1.57166	1.37076	0.870363
MDP0000288465	ERF	1	1.45099	3.10085	0.466851	0.294155	0.890231
MDP0000791464	ERF	1	2.08624	0.923172	1.72832	2.20458	2.29831
MDP0000654314	ERF	1	1.78172	2.88907	0.646238	0.764735	1.72533
MDP0000403580	ERF	1	1.02796	0.842779	1.7819	1.58639	1.47714
MDP0000262710	ERF	1	1.16892	1.34687	0.861615	0.876937	1.15704
MDP0000629527	ERF	1	1.57069	1.49795	1.4964	2.64905	2.20403
MDP0000401140	ERF	1	1.15988	2.23809	0.919183	1.02027	1.5087
MDP0000464704	ERF	1	1.33171	1.24735	0.253461	0.467706	0.261442
MDP0000413387	ERF	1	1.01484	1.20206	1.66825	2.08545	2.56521
MDP0000848905	ERF	1	1.228	0.51767	0.73058	0.989177	0.613753
MDP0000308922	ERF	1	1.02834	1.38359	1.07613	0.945338	1.40508
MDP0000128979	ERF	1	1.18204	1.05801	1.29856	2.0199	1.88524
MDP0000649022	ERF	1	1.51399	0.233205	1.57984	2.15894	1.19026
MDP0000787281	ERF	1	1.36235	1.18103	0.880166	1.179	1.12293
MDP0000313476	ERF	1	1.05091	1.55717	1.03896	1.22587	1.17706
MDP0000189347	ERF	1	1.23855	2.20781	0.719771	1.10497	2.08137
		Expression profiles (FPKM/FPKM)
GeneID	Name	FE/FE	FM/FE	FL/FE	QE/FE	QM/FE	QL/FE
MDP0000218395	FAR1	1	1.22195	2.21129	21.2585	18.5937	21.3632
MDP0000318339	FAR1	1	0.558871	2.52933	0.242135	0.0509051	0.118834
MDP0000259867	FAR1	1	1.08764	2.47641	0.449085	0.801538	0.773627
MDP0000786741	FAR1	1	1.12333	1.66108	0.893778	0.7019	0.553067
MDP0000240375	FAR1	1	1.32926	0.688948	1.40547	1.46032	1.52757
MDP0000247737	FAR1	1	1.0326	1.09384	1.01718	0.879251	1.05632
MDP0000263959	FAR1	1	1.53382	0.994883	1.50885	1.20312	0.85226
MDP0000261185	FAR1	1	1.65668	1.70791	1.23886	1.83615	1.36489
MDP0000286803	FAR1	1	0.983463	1.3634	0.619688	0.554563	0.520613
MDP0000408462	FAR1	1	0.857514	2.60877	0.737113	1.18985	1.60459
		Expression profiles (FPKM/FPKM)
GeneID	Name	FE/FE	FM/FE	FL/FE	QE/FE	QM/FE	QL/FE
MDP0000214282	G2	1	2.95472	0.77475	9.03655	7.51064	9.64572
MDP0000526864	G2	1	1.15533	0.486136	0.840338	1.21073	1.34018
MDP0000321302	G2	1	1.1164	0.60978	2.08542	1.33136	1.13725
MDP0000826899	G2	1	1.00118	1.08623	0.833377	0.825499	1.25475
MDP0000132340	G2	1	1.11149	0.830181	1.07149	1.27062	0.983454
MDP0000809773	G2	1	0.682141	0.506728	0.940141	1.80624	1.10392
MDP0000232923	G2	1	1.16553	2.14915	0.930394	0.958578	1.65785
MDP0000169910	G2	1	1.10751	0.655515	1.74968	1.44861	0.919449
MDP0000248927	G2	1	0.999096	0.666803	0.883425	0.7932	0.764755
MDP0000151190	G2	1	0.895799	0.897614	1.07461	1.10737	1.05267
MDP0000323121	G2	1	0.962803	2.13393	0.685118	0.895127	1.45115
MDP0000672486	G2	1	0.901805	0.0920713	0.534774	0.0407145	0.0553678
		Expression profiles (FPKM/FPKM)
GeneID	Name	FE/FE	FM/FE	FL/FE	QE/FE	QM/FE	QL/FE
MDP0000253174	GATA	1	2.13257	0.144284	3.90343	5.29546	1.03434
MDP0000248210	GATA	1	1.08509	0.285865	2.03177	0.937401	0.655728
MDP0000220844	GATA	1	1.32159	1.08545	2.19878	2.17785	1.98536
MDP0000192617	GATA	1	1.01386	1.18016	0.898636	0.793233	1.00302
MDP0000172464	GATA	1	1.67132	0.604529	0.946998	1.98729	1.76075
MDP0000166889	GATA	1	0.855558	1.3389	0.741987	0.668697	0.703223
MDP0000275252	GATA	1	0.921597	1.37451	0.804494	0.878874	0.594237
MDP0000248942	GATA	1	1.08111	1.35315	0.81015	0.916664	0.799843
		Expression profiles (FPKM/FPKM)
GeneID	Name	FE/FE	FM/FE	FL/FE	QE/FE	QM/FE	QL/FE
MDP0000274864	GeBP	1	0.455699	3.14373	2.21777	3.46289	1.97858
MDP0000547266	GeBP	1	0.860224	1.10062	0.462583	0.400106	0.792761
MDP0000931426	GeBP	1	0.943738	1.12017	1.18267	0.978556	1.36943
MDP0000303022	GeBP	1	1.13168	1.14877	1.02663	0.973522	1.21093
		Expression profiles (FPKM/FPKM)
GeneID	Name	FE/FE	FM/FE	FL/FE	QE/FE	QM/FE	QL/FE
MDP0000804652	GRAS	1	0.00353301	0.0699507	2.08979	2.24582	0.00464593
MDP0000147173	GRAS	1	0.875128	0	2.36664	2.53618	2.00565
MDP0000575908	GRAS	1	0.803033	0.706294	1.19267	2.57499	0.989524
MDP0000151144	GRAS	1	0.946497	0.28514	1.64153	0.966891	0.957141
MDP0000915100	GRAS	1	0.455721	0.0524249	0.792541	0.880369	0.255114
MDP0000159531	GRAS	1	0.942146	0.911606	1.25994	0.150999	1.17937
MDP0000259403	GRAS	1	0.696853	0.642909	1.42558	0.852312	2.14486
MDP0000181482	GRAS	1	1.14001	0.502194	2.16962	2.0773	2.33998
MDP0000315270	GRAS	1	1.06769	1.26179	0.827613	0.948028	1.15461
MDP0000825698	GRAS	1	1.22648	0.748847	1.11679	2.13326	1.28988
MDP0000227056	GRAS	1	1.24424	1.93261	0.731458	1.06695	1.20089
MDP0000669451	GRAS	1	1.18293	0.375976	3.65746	2.33121	3.44036
MDP0000256486	GRAS	1	0.952986	0.363909	1.37824	2.33136	1.05308
MDP0000284679	GRAS	1	0.857587	0.384513	0.636135	0.706271	0.457316
MDP0000662303	GRAS	1	1.25944	0.527872	2.01335	2.10398	1.90958
MDP0000205622	GRAS	1	1.40441	2.40304	0.649216	1.11926	1.01848
MDP0000264347	GRAS	1	1.22664	1.11959	0.654088	1.08134	1.02249
MDP0000269044	GRAS	1	0.999468	0.987058	1.03668	1.16719	1.402
MDP0000315706	GRAS	1	1.2735	1.46003	0.951138	1.10483	1.16172
MDP0000809337	GRAS	1	1.29695	2.54347	0.660974	0.962105	1.59005
		Expression profiles (FPKM/FPKM)
GeneID	Name	FE/FE	FM/FE	FL/FE	QE/FE	QM/FE	QL/FE
MDP0000842815	GRF	1	0.766647	0.562355	0.437794	0.518477	0.738121
MDP0000814056	GRF	1	1.11547	0.359614	1.1976	1.84552	1.81299
		Expression profiles (FPKM/FPKM)
GeneID	Name	FE/FE	FM/FE	FL/FE	QE/FE	QM/FE	QL/FE
MDP0000411393	HD-ZIP	1	0.269541	0.226977	0.238812	0.334676	0.234451
MDP0000142091	HD-ZIP	1	1.29823	0.157385	1.96575	1.05475	0.806085
MDP0000204639	HD-ZIP	1	0.358252	0.745401	0.765826	1.29531	1.18842
MDP0000126553	HD-ZIP	1	1.04459	3.76793	0.255659	0.253165	0.334205
MDP0000163095	HD-ZIP	1	1.08755	1.71462	2.05558	1.30496	2.41967
MDP0000142893	HD-ZIP	1	1.04749	0.381387	1.45872	1.57984	0.913996
MDP0000943529	HD-ZIP	1	0.863494	0.317549	1.03182	0.919734	0.935404
MDP0000251484	HD-ZIP	1	0.866011	0.575797	0.577622	0.567606	0.5066
MDP0000281698	HD-ZIP	1	1.31744	0.74503	1.18243	1.282	1.04631
MDP0000206752	HD-ZIP	1	1.7441	1.40002	2.37895	3.92804	2.77475
MDP0000273608	HD-ZIP	1	0.868526	1.75808	0.751127	0.855983	1.81697
MDP0000737672	HD-ZIP	1	0.882362	0.638306	0.999436	1.2081	0.889827
MDP0000899816	HD-ZIP	1	0.474267	0.452066	0.513695	0.193776	0.440844
MDP0000491277	HD-ZIP	1	0.765096	0.706766	1.33186	1.15712	1.16674
MDP0000322550	HD-ZIP	1	0.508749	0.659566	0.50298	0.713854	0.503658
MDP0000313059	HD-ZIP	1	0.823461	0.442852	1.19441	0.910341	0.527753
MDP0000233235	HD-ZIP	1	1.09795	0.601719	1.22006	1.11549	0.966068
MDP0000285637	HD-ZIP	1	0.780024	0.620183	0.974716	0.82492	0.763036
MDP0000138651	HD-ZIP	1	0.974824	0.296231	1.23679	0.6853	0.839912
MDP0000789571	HD-ZIP	1	1.17364	0.817296	1.38112	1.38831	1.08852
MDP0000598064	HD-ZIP	1	1.02446	0.395952	1.36319	0.723057	0.453283
MDP0000311522	HD-ZIP	1	1.05085	2.39171	0.365201	0.72589	1.92521
MDP0000615948	HD-ZIP	1	0.540754	0.415413	0.600201	0.337821	0.567425
MDP0000135540	HD-ZIP	1	1.0443	0.511883	1.51401	1.71843	1.08755
MDP0000859459	HD-ZIP	1	0.998947	3.01515	0.396846	0.255466	1.13736
MDP0000736852	HD-ZIP	1	1.09381	1.11602	1.01786	0.781453	1.10723
MDP0000564897	HD-ZIP	1	1.3207	2.02003	1.58795	0.999671	1.93119
		Expression profiles (FPKM/FPKM)
GeneID	Name	FE/FE	FM/FE	FL/FE	QE/FE	QM/FE	QL/FE
MDP0000489886	HSF	1	3.61065	366.336	1.78502	1.72362	10.1967
MDP0000155667	HSF	1	0.847894	36.0648	0.80098	1.26133	10.388
MDP0000129357	HSF	1	0.95018	0.287566	2.37205	1.21107	1.23979
MDP0000230456	HSF	1	1.38757	0.542409	1.69337	0.380576	0.20685
MDP0000243895	HSF	1	3.16656	162.237	1.6369	1.57631	13.0801
MDP0000174161	HSF	1	1.52931	19.1298	0.31548	0.104398	1.01783
MDP0000613011	HSF	1	0.946281	1.9326	0.468389	0.919385	0.907141
MDP0000527802	HSF	1	1.41856	11.6262	1.06723	2.47029	6.59469
MDP0000127499	HSF	1	1.59127	6.42307	1.65036	2.79265	4.78787
MDP0000191541	HSF	1	1.49611	1.52442	1.09088	1.28935	1.1469
MDP0000155579	HSF	1	1.28417	0.603626	0.504697	1.12318	0.700944
MDP0000254208	HSF	1	1.20464	1.47572	0.843537	1.27285	1.41814
MDP0000150429	HSF	1	2.36423	10.9249	1.94666	4.32667	8.35924
MDP0000156088	HSF	1	1.54972	0.657676	0.793516	1.456	0.874467
MDP0000319910	HSF	1	1.17349	3.34744	1.23194	1.19246	2.7502
		Expression profiles (FPKM/FPKM)
GeneID	Name	FE/FE	FM/FE	FL/FE	QE/FE	QM/FE	QL/FE
MDP0000319331	LBD	1	2.05113	3.26878	4.11716	7.74712	5.83049
MDP0000239820	LBD	1	1.01132	0.409635	1.44202	1.18341	1.03394
MDP0000861160	LBD	1	1.18864	0.944968	0.301138	0.341809	0.71794
MDP0000265429	LBD	1	1.35443	0.983172	0.271441	0.395777	0.694443
MDP0000881409	LBD	1	1.40277	3.6646	0.795489	0.329327	1.30981
MDP0000747679	LBD	1	0.792148	0.605369	0.797702	0.698583	0.769668
MDP0000288452	LBD	1	0.79597	1.27075	0.557597	0.719468	0.91902
		Expression profiles (FPKM/FPKM)
GeneID	Name	FE/FE	FM/FE	FL/FE	QE/FE	QM/FE	QL/FE
MDP0000370413	MIKC	1	0	0	11.3555	19.8578	9.5191
MDP0000255146	MIKC	1	16.9826	13.8454	1.80196	38.8228	48.5771
MDP0000300752	MIKC	1	1.37266	1.94524	3.21192	3.7715	5.36957
MDP0000147667	MIKC	1	0.802576	1.26022	0.312551	0.497731	1.10262
MDP0000218020	MIKC	1	1.1624	1.04668	1.50513	1.47325	3.66985
MDP0000249592	MIKC	1	1.24891	0.703089	1.05229	1.05778	1.07067
MDP0000144597	MIKC	1	0.837856	0.658107	0.750794	0.694467	0.617071
MDP0000270062	MIKC	1	0.8727	0.721573	0.983531	1.05919	1.06251
MDP0000314765	MIKC	1	0.788037	0.345382	1.13429	0.885217	0.790452
		Expression profiles (FPKM/FPKM)
GeneID	Name	FE/FE	FM/FE	FL/FE	QE/FE	QM/FE	QL/FE
MDP0000127521	MYB	1	1.48086	14.6321	0.946379	1.53512	3.96625
MDP0000136541	MYB	1	0.629737	0.205614	2.35555	2.05438	1.05582
MDP0000809640	MYB	1	1.1709	0.395347	2.31366	1.75015	2.25189
MDP0000286143	MYB	1	1.27649	0.556218	2.49811	1.65328	1.21254
MDP0000841703	MYB	1	0.711448	1.80689	0.447879	0.483221	0.580441
MDP0000266156	MYB	1	1.11459	1.23895	0.0504545	0.177146	0.296122
MDP0000179225	MYB	1	1.003	0.857052	1.13624	0.836538	0.321521
MDP0000787808	MYB	1	0.594013	2.03581	0.74349	1.77599	1.96886
MDP0000211677	MYB	1	1.80244	0.777767	3.69339	1.80321	3.98223
MDP0000402013	MYB	1	1.42938	0.879752	2.55338	2.10605	2.31256
MDP0000210970	MYB	1	1.22555	0.401726	2.0266	1.90453	1.09165
MDP0000249611	MYB	1	0.915209	2.7605	2.01272	2.80282	3.13837
MDP0000121476	MYB	1	1.09399	1.13369	2.97846	2.73048	2.66852
MDP0000241185	MYB	1	1.19852	0.641682	2.23419	1.12839	2.03593
MDP0000159011	MYB	1	1.12422	0.959093	2.47862	2.05533	2.18564
MDP0000151195	MYB	1	1.0636	1.64568	1.10573	0.723452	1.00117
MDP0000872821	MYB	1	1.38041	0.977867	2.74887	2.67471	2.9762
MDP0000282792	MYB	1	0.73257	0.269897	1.74846	1.61177	0.725033
MDP0000149102	MYB	1	0.677368	1.0849	0.724169	0.858101	0.85334
MDP0000878701	MYB	1	1.15998	1.59952	1.16029	0.957041	1.23464
MDP0000755899	MYB	1	0.890279	0.860499	0.473796	0.505951	0.809747
MDP0000144744	MYB	1	0.778762	0.444905	0.894442	1.3314	1.00763
MDP0000791870	MYB	1	0.971902	0.597712	1.32567	0.985055	1.09691
MDP0000668138	MYB	1	1.12588	1.58619	0.898002	0.751695	0.849744
MDP0000659260	MYB	1	0.801645	2.21191	0.62721	0.450972	1.33301
MDP0000187872	MYB	1	1.27732	0.553105	1.41723	1.30573	0.98751
MDP0000284922	MYB	1	0.928542	0.50935	0.864807	0.769586	0.849818
MDP0000210851	MYB	1	1.28585	1.5276	0.955529	0.892183	1.62909
MDP0000437717	MYB	1	0.828253	1.90059	0.767137	0.710242	1.89687
MDP0000252887	MYB	1	0.842084	0.700074	0.67748	1.08906	1.63815
MDP0000155426	MYB	1	1.46738	1.68443	0.552058	1.40705	0.99205
MDP0000407613	MYB	1	1.62656	1.7128	0.678228	1.27488	1.3721
MDP0000894463	MYB	1	1.08393	0.677273	1.10687	1.527	1.12266
MDP0000629440	MYB	1	1.04805	1.3448	0.471964	0.836347	1.19554
MDP0000463846	MYB	1	1.3673	0.847047	1.3611	1.8433	1.89601
		Expression profiles (FPKM/FPKM)
GeneID	Name	FE/FE	FM/FE	FL/FE	QE/FE	QM/FE	QL/FE
MDP0000303431	MYB related	1	1.3227	1.28293	1.53538	2.78161	1.75738
MDP0000186860	MYB related	1	0.927561	2.31364	1.02436	3.70751	3.27194
MDP0000189406	MYB related	1	0.955355	1.56056	1.11731	0.943262	1.55932
MDP0000209974	MYB related	1	1.07633	1.38686	0.907098	0.750582	1.20036
MDP0000198514	MYB related	1	1.1066	1.23329	0.819019	0.777988	1.06619
MDP0000260817	MYB related	1	0.287265	0.0594042	0.94666	0.756261	0.341723
MDP0000279204	MYB related	1	1.06795	1.21962	0.930434	0.924184	1.30768
MDP0000522009	MYB related	1	1.34089	1.72314	0.904877	1.24446	1.50899
MDP0000278207	MYB related	1	0.841045	0.973832	0.891812	1.13085	0.64827
MDP0000658202	MYB related	1	1.08447	2.38859	0.772316	0.712452	1.08544
MDP0000261067	MYB related	1	1.12502	1.29686	1.00034	0.879759	1.16513
MDP0000387366	MYB related	1	0.315099	0	0.570535	1.21584	2.2779
MDP0000254258	MYB related	1	1.03167	0.986024	0.9025	1.22544	1.05183
MDP0000216918	MYB related	1	0.0534652	0.537838	0.891796	1.53	2.84196
MDP0000230601	MYB related	1	1.13156	4.38668	1.27468	1.50218	3.95373
MDP0000317257	MYB related	1	0.47282	0.0534825	1.26444	1.0819	0.543056
		Expression profiles (FPKM/FPKM)
GeneID	Name	FE/FE	FM/FE	FL/FE	QE/FE	QM/FE	QL/FE
MDP0000303041	NAC	1	1.48953	6.34497	1.85836	2.08243	0.608167
MDP0000690168	NAC	1	3.83354	2.791	3.13796	4.27455	4.99665
MDP0000119446	NAC	1	1.23618	0.444978	0.727658	0.304942	0.238014
MDP0000705786	NAC	1	1.159	1.81763	0.955811	1.02578	0.617513
MDP0000231843	NAC	1	1.31449	0.562675	0.47654	0.553136	0.367873
MDP0000215904	NAC	1	0.986898	1.14195	0.256798	0.264337	0.331894
MDP0000259556	NAC	1	1.56277	0.182968	5.16507	0.692247	0.664459
MDP0000216205	NAC	1	0.9429	1.07803	0.868589	0.903967	1.04424
MDP0000121265	NAC	1	0.615346	0.898345	1.31002	1.46623	1.09887
MDP0000868556	NAC	1	2.66498	0.496743	1.39275	3.12383	1.23549
MDP0000140493	NAC	1	1.09325	1.00526	0.448293	0.855758	0.972412
MDP0000842702	NAC	1	1.63911	0.286996	0.425723	0.968083	0.848938
MDP0000126517	NAC	1	1.31029	1.90794	1.13805	1.65786	1.91824
MDP0000301798	NAC	1	1.0679	0.968357	0.75438	0.721973	0.623651
MDP0000689991	NAC	1	0.931073	1.01775	0.650723	0.673541	0.813339
MDP0000836293	NAC	1	1.5085	0.837855	1.02701	3.11268	0.797227
MDP0000658409	NAC	1	1.16037	1.2252	1.0768	1.08831	1.12861
MDP0000480581	NAC	1	1.86382	0.154391	1.48459	2.453	0.70811
MDP0000564592	NAC	1	1.34821	0.877185	0.828359	1.67819	1.51855
MDP0000240855	NAC	1	0.936395	0.841573	0.559914	0.583432	0.587087
MDP0000130123	NAC	1	0.870444	1.06817	0.742217	0.528171	0.712122
MDP0000138340	NAC	1	1.8581	1.12429	2.43716	4.10279	2.22606
MDP0000852271	NAC	1	1.02055	1.31065	0.844987	1.03535	0.969882
MDP0000575835	NAC	1	1.15176	1.61725	1.32425	0.649746	1.29794
MDP0000695714	NAC	1	1.09746	1.20161	0.901068	0.945651	0.876307
MDP0000239596	NAC	1	1.11917	1.17034	1.62568	1.97102	3.07196
MDP0000258530	NAC	1	1.14077	3.09698	0.529167	0.888317	1.05383
MDP0000206212	NAC	1	1.46494	2.5769	0.303164	0.495239	1.45224
MDP0000844682	NAC	1	1.11202	0	0.547546	0.362864	0
MDP0000205938	NAC	1	1.47244	0.509426	1.07109	1.57696	0.690207
MDP0000907489	NAC	1	1.32096	1.86895	1.0012	1.11508	0.642819
MDP0000309382	NAC	1	1.43581	0.905257	0.885946	2.03008	1.46459
MDP0000759504	NAC	1	1.20516	0.766898	0.817346	1.3118	1.23085
MDP0000334047	NAC	1	0.89866	0.493905	0.694378	0.90973	0.502877
MDP0000776583	NAC	1	1.18036	0.183382	0.299901	0.540649	0.255299
		Expression profiles (FPKM/FPKM)
GeneID	Name	FE/FE	FM/FE	FL/FE	QE/FE	QM/FE	QL/FE
MDP0000827821	NF-YA	1	0.960081	0.614166	0.740247	1.25232	1.15485
MDP0000311595	NF-YA	1	1.10135	1.39952	1.27196	1.74037	2.08938
MDP0000278621	NF-YA	1	1.02434	1.74132	1.05605	1.57513	2.75459
GeneID	Name	FE	FM	FL	QE	QM	QL
MDP0000272838	NF-YB	1	1.79032	8.11484	0.854104	0.387529	2.93019
MDP0000216586	NF-YB	1	0.826135	0.636569	0.853433	1.31294	1.00677
MDP0000320719	NF-YB	1	1.26572	6.07839	1.0154	0.97375	2.92209
MDP0000595519	NF-YB	1	0.827208	0.665243	0.794057	0.898458	0.787271
MDP0000328588	NF-YB	1	0.842454	1.10361	0.986873	1.2387	1.16512
MDP0000818967	NF-YB	1	0.973103	0.797374	1.42759	2.09498	1.49205
MDP0000324584	NF-YB	1	1.01491	1.61599	0.876756	1.05172	1.29154
MDP0000277077	NF-YB	1	1.04167	2.17616	0.876514	0.749802	0.859778
		Expression profiles (FPKM/FPKM)
GeneID	Name	FE/FE	FM/FE	FL/FE	QE/FE	QM/FE	QL/FE
MDP0000699761	NF-YC	1	2.45574	0.13935	0.493678	0.0865469	0.189709
MDP0000129026	NF-YC	1	1.38075	1.59133	1.07388	1.04098	1.16347
MDP0000230747	NF-YC	1	0.992399	2.19311	1.18398	0.984794	2.38019
MDP0000272716	NF-YC	1	1.01473	1.17164	1.55367	1.4729	1.63175
MDP0000315647	NF-YC	1	0.995608	1.34876	1.23687	1.11394	1.68135
MDP0000146605	NF-YC	1	0.913047	1.47463	1.37402	1.68943	1.51064
MDP0000190029	NF-YC	1	0.814334	2.01128	0.548072	0.823868	1.67301
MDP0000624476	NF-YC	1	0.952473	2.48277	0.668289	0.87625	1.81199
		Expression profiles (FPKM/FPKM)
GeneID	Name	FE/FE	FM/FE	FL/FE	QE/FE	QM/FE	QL/FE
MDP0000171877	SBP	1	1.11264	0.290664	1.49847	1.27828	0.932853
MDP0000176265	SBP	1	1.17327	0.952011	1.75924	3.64695	3.65634
MDP0000146640	SBP	1	0.855168	0.316962	1.53873	1.62754	0.898813
MDP0000865739	SBP	1	1.07122	0.825331	1.32186	1.12549	2.38269
MDP0000271587	SBP	1	0.972059	1.37769	1.26602	1.06111	1.3416
MDP0000255162	SBP	1	1.13828	0.864316	2.51197	2.54337	3.5585
MDP0000180409	SBP	1	0.976634	0.887765	1.01328	0.894618	0.824226
MDP0000262141	SBP	1	0.679584	0.626141	1.07125	0.617034	0.593522
MDP0000803116	SBP	1	0.957317	0.576546	1.06328	1.48026	0.88727
MDP0000142582	SBP	1	0.94926	0.455648	0.538376	0.8691	0.618048
MDP0000155354	SBP	1	0.789967	0.626268	0.765498	0.665279	0.517854
MDP0000297978	SBP	1	0.947739	0.530308	0.631231	0.958317	0.842086
MDP0000158607	SBP	1	0.813054	0.577483	0.70263	0.747414	0.536507
MDP0000919693	SBP	1	0.891708	0.959128	0.715227	0.702139	0.705796
		Expression profiles (FPKM/FPKM)
GeneID	Name	FE/FE	FM/FE	FL/FE	QE/FE	QM/FE	QL/FE
MDP0000171430	SRS	1	1.35565	0.371995	2.54816	3.32825	2.67319
MDP0000250216	SRS	1	1.24867	0.668408	1.3024	1.35061	1.41062
		Expression profiles (FPKM/FPKM)
GeneID	Name	FE/FE	FM/FE	FL/FE	QE/FE	QM/FE	QL/FE
MDP0000244941	TALE	1	0.309622	0	2.84471	2.53087	0.12339
MDP0000143173	TALE	1	1.28055	0.412639	1.38319	1.7445	1.27505
MDP0000304106	TALE	1	0.64519	0.125857	1.13194	0.540331	0.526457
MDP0000136226	TALE	1	0.878542	0.446168	1.98331	2.16688	1.45821
MDP0000285490	TALE	1	0.873668	1.90688	0.0319371	0.0282986	0.104253
MDP0000135063	TALE	1	1.20513	1.22816	1.96216	3.35996	2.30416
MDP0000254847	TALE	1	1.18597	0.987933	1.66153	1.50407	2.92849
MDP0000272542	TALE	1	1.09623	0.430902	1.41542	1.10565	0.870534
MDP0000210119	TALE	1	0.970669	1.89675	0.592751	0.419932	0.906859
MDP0000252095	TALE	1	0.864109	0.947426	1.74393	1.74419	1.07739
MDP0000209399	TALE	1	1.05281	0.503114	1.25476	1.12438	0.937697
MDP0000248279	TALE	1	0.854153	0.34367	1.06354	0.937675	0.593745
MDP0000239684	TALE	1	1.07652	0.579393	1.24843	1.04082	0.887242
MDP0000167286	TALE	1	0.96578	0.639822	1.01011	1.23687	0.850263
MDP0000599531	TALE	1	1.18166	0.492704	1.40734	1.03621	0.930335
MDP0000323095	TALE	1	1.09189	0.650846	1.43252	1.32663	1.69713
MDP0000128214	TALE	1	1.22851	0.794182	1.53425	1.28246	1.02808
MDP0000841379	TALE	1	1.0307	1.02981	1.43162	1.27162	0.941136
		Expression profiles (FPKM/FPKM)
GeneID	Name	FE/FE	FM/FE	FL/FE	QE/FE	QM/FE	QL/FE
MDP0000173048	TCP	1	2.657	0.205589	8.19223	9.06036	3.17716
MDP0000442611	TCP	1	0.794202	0.358316	1.09729	1.19538	2.79259
MDP0000264920	TCP	1	1.14517	1.40678	2.09941	3.35656	2.1011
MDP0000515080	TCP	1	1.07739	0.56881	1.46703	1.16472	1.71797
MDP0000224810	TCP	1	0.967751	0.116677	1.52217	1.42267	1.34238
MDP0000531313	TCP	1	0.727801	0.279	2.1042	2.22037	1.79215
MDP0000219838	TCP	1	1.38948	0.107171	1.58884	1.82153	1.6056
MDP0000287069	TCP	1	0.795375	0.349544	0.528898	0.678861	0.441309
MDP0000247249	TCP	1	1.14977	1.08876	1.23042	1.56403	1.895
MDP0000534647	TCP	1	0.762959	0.862312	0.808642	0.822942	0.644055
		Expression profiles (FPKM/FPKM)
GeneID	Name	FE/FE	FM/FE	FL/FE	QE/FE	QM/FE	QL/FE
MDP0000565848	Trihelix	1	12.9552	45.9749	3.75299	0.00466328	0.00497017
MDP0000260359	Trihelix	1	2.48364	3.42112	0.0838436	0.986516	0.43923
MDP0000155725	Trihelix	1	0.151434	4.85985	2.32979	1.50373	0.885031
MDP0000123719	Trihelix	1	1.18375	0.0282487	2.38173	1.43887	1.50957
MDP0000429824	Trihelix	1	1.3851	4.82931	0.514927	0.181429	0.836459
MDP0000943251	Trihelix	1	0.912486	0.860585	1.99674	2.48802	3.67827
MDP0000141709	Trihelix	1	1.08455	0.629583	2.2325	1.7854	2.43338
MDP0000867772	Trihelix	1	0.857985	0.234914	0.610915	0.30258	0.207583
MDP0000276691	Trihelix	1	1.61529	1.86473	0.228231	1.75321	1.0146
MDP0000269977	Trihelix	1	1.22638	4.48557	0.331077	0.524075	1.2028
MDP0000287231	Trihelix	1	1.2331	1.93311	0.222254	0.247859	0.652512
MDP0000519909	Trihelix	1	1.04892	1.62456	0.697978	0.832747	1.96439
MDP0000301451	Trihelix	1	1.06344	1.93096	1.2417	1.25225	2.32297
MDP0000320625	Trihelix	1	1.14745	0.40246	1.43235	0.900247	0.855961
MDP0000160924	Trihelix	1	1.13889	1.21042	0.57691	0.800099	1.04287
MDP0000164819	Trihelix	1	0.954636	1.35517	1.16863	0.892769	1.35844
MDP0000451107	Trihelix	1	0.881538	1.34559	0.867774	0.614219	0.644673
MDP0000616011	Trihelix	1	0.781788	1.26531	0.558123	0.575269	1.08494
MDP0000451038	Trihelix	1	0.923319	0.850427	0.932511	1.00662	0.717707
MDP0000255104	Trihelix	1	1.28916	1.75326	0.941253	1.01689	1.34969
MDP0000557282	Trihelix	1	1.02561	2.13601	0.646398	0.810219	1.51925
MDP0000300402	Trihelix	1	0.85851	0.932656	0.67212	0.88746	0.965636
		Expression profiles (FPKM/FPKM)
GeneID	Name	FE/FE	FM/FE	FL/FE	QE/FE	QM/FE	QL/FE
MDP0000879912	VOZ	1	1.04674	0.808319	1.18847	1.0956	1.43438
MDP0000729316	VOZ	1	1.04365	0.805345	0.890283	0.895397	1.1294
		Expression profiles (FPKM/FPKM)
GeneID	Name	FE/FE	FM/FE	FL/FE	QE/FE	QM/FE	QL/FE
MDP0000268451	Whirly	1	0.840549	0.405221	0.926223	1.07237	1.02406
		Expression profiles (FPKM/FPKM)
GeneID	Name	FE/FE	FM/FE	FL/FE	QE/FE	QM/FE	QL/FE
MDP0000163159	WOX	1	0.379047	0	3.81693	2.00304	0.805342
MDP0000304650	WOX	1	1.1405	1.20045	1.00067	1.51832	1.24157
		Expression profiles (FPKM/FPKM)
GeneID	Name	FE/FE	FM/FE	FL/FE	QE/FE	QM/FE	QL/FE
MDP0000234335	WRKY	1	0.753115	0.274161	0	0.120531	0.178011
MDP0000253189	WRKY	1	1.01781	0.505909	2.04441	4.33156	0.589644
MDP0000657441	WRKY	1	1.50114	12.0468	0.279184	0.805609	2.00308
MDP0000566005	WRKY	1	1.24573	0.252187	1.46498	0.936868	1.27815
MDP0000263768	WRKY	1	0.832891	0.408961	0.492825	0.387032	2.01123
MDP0000127976	WRKY	1	1.2306	0.552277	2.95288	3.33153	2.19605
MDP0000294489	WRKY	1	1.19006	0.21525	1.12586	0.706587	1.08172
MDP0000767097	WRKY	1	2.0861	0.828331	0.373322	0.84322	1.07267
MDP0000231668	WRKY	1	1.0909	0.629857	0.676512	0.993927	0.689454
MDP0000304113	WRKY	1	1.15945	0.751384	0.579501	1.40296	0.701809
MDP0000260803	WRKY	1	1.04076	1.40356	1.28316	1.04227	1.25953
MDP0000184361	WRKY	1	0.975667	1.14919	1.08431	1.14249	0.944169
MDP0000202292	WRKY	1	1.10104	0.885194	2.53087	1.53111	3.47326
MDP0000602139	WRKY	1	0.957285	1.21036	0.809892	1.29531	1.13718
MDP0000268364	WRKY	1	1.03624	0.489998	1.91511	1.50417	0.96107
MDP0000146390	WRKY	1	1.39546	2.1211	0.782583	1.24567	1.58056
MDP0000263349	WRKY	1	1.18463	1.82805	0.314401	0.688129	1.04404
MDP0000849514	WRKY	1	1.03807	1.54942	0.687061	0.697185	0.467615
MDP0000228304	WRKY	1	1.69508	0.314241	2.13973	2.54124	0.392352
MDP0000295812	WRKY	1	1.07536	1.72404	0.617157	1.07051	0.91975
MDP0000935996	WRKY	1	1.1624	0.933447	0.825267	1.22303	0.84836
MDP0000175240	WRKY	1	1.16319	0.26355	1.78762	2.27767	0.427136
MDP0000119590	WRKY	1	1.16137	2.68936	0.79493	1.53089	1.08
MDP0000946614	WRKY	1	1.23949	0.4346	0.762147	1.34196	0.648869
MDP0000455180	WRKY	1	1.62857	0.61835	1.10148	1.78885	0.899808
MDP0000794439	WRKY	1	1.23335	0.637237	0.430478	1.17041	0.900968
MDP0000128463	WRKY	1	1.15884	1.84475	0.926574	1.62952	2.0901
MDP0000185288	WRKY	1	1.3165	1.40932	0.915113	1.54442	1.61177
MDP0000118810	WRKY	1	1.22995	1.07274	0.887522	1.34064	0.847996
MDP0000689162	WRKY	1	0.999836	1.20608	0.601183	0.970332	0.955001
MDP0000191017	WRKY	1	1.53817	1.39228	1.10137	1.62257	1.35822
MDP0000272940	WRKY	1	1.4561	1.56654	1.16647	1.77682	1.34236
MDP0000177906	WRKY	1	1.10263	1.01966	0.345769	0.504418	0.58273
MDP0000195385	WRKY	1	1.38425	0.69	1.26282	1.76249	0.795983
MDP0000708692	WRKY	1	1.51764	0.492587	1.08959	1.35817	0.701206
MDP0000496268	WRKY	1	0.481138	0.332585	1.11369	1.71325	0.678026
MDP0000157124	WRKY	1	1.11189	0.439739	0.355857	0.567902	0.303955
		Expression profiles (FPKM/FPKM)
GeneID	Name	FE/FE	FM/FE	FL/FE	QE/FE	QM/FE	QL/FE
MDP0000192940	YABBY	1	1.10158	0.378554	1.32982	1.10618	1.68481
MDP0000261432	YABBY	1	0.347441	0.204248	1.33518	1.36629	0.728832
MDP0000255415	YABBY	1	0.230866	0.0835356	0.621172	0.56515	0.339413
MDP0000298333	YABBY	1	0.641736	0.288731	1.56224	1.40923	0.646849
MDP0000252640	YABBY	1	0.756971	0.36959	1.04334	1.17035	0.535658
MDP0000263713	YABBY	1	0.926565	0.682879	1.35647	1.40121	1.66736
		Expression profiles (FPKM/FPKM)
GeneID	Name	FE/FE	FM/FE	FL/FE	QE/FE	QM/FE	QL/FE
MDP0000462091	ZF-HD	1	0.411461	0.889127	0.478412	0.615514	0.0931775
MDP0000787720	ZF-HD	1	1.3027	2.04349	2.03884	2.93936	2.47627
MDP0000532986	ZF-HD	1	0.954363	0.781267	1.81854	1.90186	3.65087
MDP0000286456	ZF-HD	1	1.03449	0.446415	1.37961	1.93105	1.92244
MDP0000790705	ZF-HD	1	0.870987	0.231372	2.23719	0.938998	1.23456
MDP0000614531	ZF-HD	1	0.887931	0.444935	0.526766	0.694051	0.696083
MDP0000277477	ZF-HD	1	0.458929	0.258512	2.20577	0.990346	0.68321
MDP0000821959	ZF-HD	1	1.04726	1.26529	2.08054	1.98407	2.5749
MDP0000199202	ZF-HD	1	0.920323	0.79666	1.2856	1.35719	1.85043

## Sheet: Table S9
Table S9. Differentially expressed flowering-related genes in ‘Qinguan’ and ‘Nagafu No. 2’ buds. The flowering-related genes located on different chromosomes are presented in Figure 11. ES, MS, and LS correspond to the early, middle, and late stages of flower bud differentiation, respectively.
			FPKM
Chromosome	Name	Gene ID	FE	FM	FL	QE	QM	QL	Arabidopsis homologous	Annotation
chr1	SPA1	MDP0000252999	4.60045	3.28488	5.02513	5.54382	5.68229	2.29084	AT2G46340.1	SPA (suppressor of phyA-105) protein family
chr1	EFL6	MDP0000315519	4.13715	4.43894	3.05451	3.81114	3.27531	3.0866	AT5G04240.1	Zinc finger (C2H2 type) family protein / transcription factor jumonji (jmj) family protein
chr1	EFL4	MDP0000296681	38.922	25.8412	26.6268	53.5151	50.1826	41.7527	AT2G40090.1	ABC2 homolog 9
chr1	BFT	MDP0000867916	1	1	1	1	1	1	AT5G62040.1	PEBP (phosphatidylethanolamine-binding protein) family protein
chr1	COL4	MDP0000202669	123.496	103.037	108.806	217.878	166.802	213.222	AT5G24930.1	CONSTANS-like 4
chr1	SINAT5	MDP0000296352	76.0107	83.4234	128.461	111.284	127.696	228.107	AT4G27880.1	Protein with RING/U-box and TRAF-like domains
chr2	ARP6	MDP0000266288	5.0289	4.89312	4.72858	4.01414	3.75574	5.99107	AT3G33520.1	actin-related protein 6
chr2	FRL2	MDP0000479177	0.0532312	0.396182	0.153158	0.0535923	0.0675775	0.157923	AT3G22440.1	FRIGIDA-like protein
chr2	VIP3	MDP0000290529	23.931	22.6926	15.3144	38.3781	36.1081	38.1542	AT4G29830.1	Transducin/WD40 repeat-like superfamily protein
chr2	NF-YA5	MDP0000311595	38.7683	42.6975	54.2571	49.3117	67.4713	81.0017	AT5G20520.1	alpha/beta-Hydrolases superfamily protein
chr2	PEP	MDP0000135143	23.7057	22.0417	27.8745	20.5097	22.7815	25.8111	AT4G26000.1	RNA-binding KH domain-containing protein
chr2	COR15a	MDP0000327940	42.1846	38.4008	56.8955	93.8828	65.8912	92.4776	AT1G15820.1	light harvesting complex photosystem II subunit 6
chr2	SRT2	MDP0000254770	32.4249	36.6379	66.9949	56.6843	26.9856	46.7154	AT5G55760.1	sirtuin 1
chr2	PIF6	MDP0000215587	2.76484	4.411	2.40931	2.37576	2.22729	2.58546	AT4G36930.1	basic helix-loop-helix (bHLH) DNA-binding superfamily protein
chr2	CLF	MDP0000854536	10.3746	11.3389	13.2352	8.52388	7.53402	6.68937	AT2G23380.1	SET domain-containing protein
chr2	CK2alphac	MDP0000605106	49.8271	49.1657	68.6087	55.2463	69.2124	75.1032	AT5G67380.1	casein kinase alpha 1
chr2	RBX1	MDP0000124128	186.288	174.597	99.9451	254.204	257.253	202.104	AT5G20570.1	RING-box 1
chr2	SOC1	MDP0000314765	58.4208	46.0378	20.1775	66.2661	51.7151	46.1789	AT3G58780.1	K-box region and MADS-box transcription factor family protein
chr2	CKB4	MDP0000095375	64.5756	74.6925	70.6519	77.7937	73.1983	81.1626	AT2G44680.1	casein kinase II beta subunit 4
chr2	NFYA1	MDP0000296077	14.9303	18.0049	34.4245	21.618	28.4013	36.7342	AT5G12840.1	nuclear factor Y, subunit A1
chr2	AREB3	MDP0000273211	5.7284	5.38004	4.70873	9.76624	14.4614	8.65076	AT3G56850.1	ABA-responsive element binding protein 3
chr2	DET1	MDP0000281481	10.0629	8.86728	8.52885	8.45855	8.67626	5.42594	AT4G10180.1	light-mediated development protein 1 / deetiolated1 (DET1)
chr2	SRR1	MDP0000712512	3.35541	3.22348	4.8397	5.04089	4.38507	7.9718	AT5G59560.1	sensitivity to red light reduced protein (SRR1)
chr2	SDG25	MDP0000312088	40.4435	34.0198	41.5859	31.8548	38.7806	50.545	AT5G06970.1	Protein of unknown function (DUF810)
chr3	FUS9	MDP0000302259	16.6665	18.9946	16.7318	19.1053	15.1397	21.0805	AT3G13560.1	O-Glycosyl hydrolases family 17 protein
chr3	GRF8	MDP0000281236	72.696	84.7093	109.335	143.885	210.849	292.356	AT5G65430.2	general regulatory factor 8
chr3	FLX	MDP0000716701	16.3523	16.6765	18.5648	19.752	23.7148	36.0099	AT2G30120.2
chr3	ELF7	MDP0000281371	0.0512244	0.0477332	0	0	0.108743	0	AT5G27230.1	Frigida-like protein
chr3	LUX	MDP0000672486	78.0719	70.4056	7.18818	41.7508	3.17866	4.32267	AT3G46640.1	Homeodomain-like superfamily protein
chr3	ESD7	MDP0000310012	2.93791	3.38121	1.37189	1.94746	1.57951	0.528868	AT1G08260.1	DNA polymerase epsilon catalytic subunit
chr3	VRN1	MDP0000238744	33.7464	34.7627	30.3622	30.2716	29.2664	40.15	AT3G18990.1	AP2/B3-like transcriptional factor family protein
chr3	FIE1	MDP0000297448	28.2308	27.7805	26.7246	28.5327	32.8875	39.1505	AT3G20740.1	Transducin/WD40 repeat-like superfamily protein
chr3	LHCB3	MDP0000196762	82.077	77.0674	140.683	174.933	173.694	205.731	AT5G54270.1	light-harvesting chlorophyll B-binding protein 3
chr3	LDL2	MDP0000254144	7.43938	8.23474	11.9619	6.51236	6.22663	4.14574	AT3G13682.1	LSD1-like2
chr3	SPL5	MDP0000861601	18.3279	11.6143	1.23405	18.6473	5.06622	3.13537	AT3G15270.1	squamosa promoter binding protein-like 5
chr3	EMF2	MDP0000264399	15.866	12.3959	8.96371	11.608	9.96358	8.31139	AT4G16845.1	VEFS-Box of polycomb protein
chr3	LD2	MDP0000209424	9.9923	10.2778	14.9756	9.20104	8.24781	9.48182	AT4G02560.1	Homeodomain-like superfamily protein
chr4	FPA	MDP0000252696	9.10316	8.99925	18.2597	8.93179	5.94191	8.30752	AT2G43410.2	RNA binding
chr4	AGAL2	MDP0000841170	33.2007	35.6512	220.166	32.0402	33.6171	67.4856	AT3G56310.1	Melibiase family protein
chr4	HOS1	MDP0000242817	1	1	1	1	1	1	AT2G39810.1	ubiquitin-protein ligases
chr4	DDF1	MDP0000154764	12.9989	13.5448	52.9644	18.2166	50.2633	21.9501	AT5G51990.1	C-repeat-binding factor 4
chr4	F3L24	MDP0000168857	20.5199	21.26	11.957	40.0053	35.8822	32.1342	AT5G01090.1	Concanavalin A-like lectin family protein
chr4	PHYA	MDP0000245413	24.8251	23.2826	22.6648	22.2859	21.1956	23.129	AT1G09570.1	phytochrome A
chr4	NF-YB4	MDP0000683389	1	1	1	1	1	1	AT1G09030.1	nuclear factor Y, subunit B4
chr4	GID1A	MDP0000445131	1	1	1	1	1	1	AT5G27320.1	alpha/beta-Hydrolases superfamily protein
chr4	FR1-LP1	MDP0000153251	0.0538683	0	0	0	0.0685515	0.0800155	AT5G27220.1	Frigida-like protein
chr4	FRI	MDP0000321335	9.71076	11.8253	18.261	12.618	11.5952	10.8537	AT3G22440.1	FRIGIDA-like protein
chr4	FLK	MDP0000188384	32.6387	31.1314	31.8047	32.0388	34.6998	34.975	AT3G04610.1	RNA-binding KH domain-containing protein
chr5	FES1	MDP0000253858	2.26323	2.73141	2.24487	3.1827	2.95843	2.93454	AT2G33835.1	Zinc finger C-x8-C-x5-C-x3-H type family protein
chr5	GRF9	MDP0000220423	113.548	95.5931	73.5796	155.53	158.875	146.55	AT2G42590.3	general regulatory factor 9
chr5	PHYB	MDP0000319396	5.442	6.73959	4.08237	6.6174	6.65763	4.31879	AT4G18130.1	phytochrome E
chr5	CUL4	MDP0000231452	45.6509	40.8298	55.7506	38.3961	43.8498	34.0252	AT5G46210.1	cullin4
chr5	TT16	MDP0000234073	2.7705	1.57483	0.308512	4.66182	1.8665	0.313537	AT5G23260.2	K-box region and MADS-box transcription factor family protein
chr5	SUF4	MDP0000273254	26.9455	30.1348	61.8685	22.64	20.3516	31.1445	AT1G30960.1	GTP-binding family protein
chr5	NF-YC2	MDP0000624476	80.395	76.5741	199.602	53.7271	70.4461	145.675	AT1G56170.1	nuclear factor Y, subunit C2
chr5	DDB1B	MDP0000288678	30.4232	31.2646	31.4044	29.861	22.7983	23.6383	AT4G05420.1	damaged DNA binding protein 1A
chr5	NF-YA4	MDP0000278621	45.3984	46.5035	79.0532	47.9431	71.5081	125.054	AT1G30500.2	nuclear factor Y, subunit A7
chr5	ABF3	MDP0000248567	14.2657	17.8219	32.983	23.5717	21.3632	34.2709	AT4G34000.1	abscisic acid responsive elements-binding factor 3
chr5	AGL21	MDP0000475549	0.35385	0.32482	0	0	0.43712	0	AT4G37940.1	AGAMOUS-like 21
chr6	U2AF35A	MDP0000321343	234.781	280.463	253.856	265.785	346.136	219.176	AT5G42820.1	Zinc finger C-x8-C-x5-C-x3-H type family protein
chr6	JMJ13	MDP0000145793	42.3453	40.5186	56.027	22.7885	27.1738	17.2017	AT5G46910.1	Transcription factor jumonji (jmj) family protein / zinc finger (C5HC2 type) family protein
chr6	VRN2	MDP0000208349	8.16105	8.14836	6.30043	6.02341	5.41756	6.04794	AT4G16845.1	VEFS-Box of polycomb protein
chr6	MS1I	MDP0000242876	17.1536	17.83	24.689	18.7626	16.6247	21.7552	AT5G58230.1	Transducin/WD40 repeat-like superfamily protein
chr6	NF-YC8	MDP0000272716	30.7983	31.2519	36.0845	47.8505	45.3629	50.2551	AT3G48590.1	nuclear factor Y, subunit C1
chr6	REF6	MDP0000298212	13.6592	12.782	12.7876	13.7003	11.472	7.96442	AT3G48430.1	relative of early flowering 6
chr6	WER	MDP0000578193	6.80329	4.50795	5.61942	9.44756	7.67255	6.23405	AT5G14750.1	myb domain protein 66
chr6	TOC1	MDP0000453272	62.163	66.6528	80.354	34.6813	27.8879	47.4557	AT5G61380.1	CCT motif -containing response regulator protein
chr6	PIF7	MDP0000288670	1.03347	1.18034	0.743098	0.511276	0.179015	0	AT4G00050.1	basic helix-loop-helix (bHLH) DNA-binding superfamily protein
chr6	VIP4	MDP0000575440	1	1	1	1	1	1	AT5G61150.1	leo1-like family protein
chr6	NF-YB13	MDP0000324584	109.488	111.121	176.931	95.994	115.15	141.408	AT5G23090.1	nuclear factor Y, subunit B13
chr6	MFT	MDP0000449224	1	0	0.736393	1	1	0.372813	AT1G18100.1	PEBP (phosphatidylethanolamine-binding protein) family protein
chr7	MAF1	MDP0000060753	15.3508	12.9741	20.0949	18.857	23.5606	18.2686	AT5G62165.1	AGAMOUS-like 42
chr7	ATMYB33	MDP0000147309	4.56356	3.3772	6.29897	3.94281	3.03542	3.02984	AT3G11440.1	myb domain protein 65
chr7	FY	MDP0000179399	16.804	16.0138	19.2924	12.9711	14.0769	14.4266	AT5G13480.1	Transducin/WD40 repeat-like superfamily protein
chr7	NF-YB1	MDP0000216586	36.2537	29.9504	23.078	30.9401	47.599	36.499	AT2G37060.1	nuclear factor Y, subunit B8
chr7	PRR5	MDP0000248765	22.7731	30.1422	3.76746	43.7993	17.4135	7.51388	AT5G24470.1	pseudo-response regulator 5
chr7	NF-YB3	MDP0000818967	89.7867	87.3717	71.5936	128.179	188.101	133.966	AT4G14540.1	nuclear factor Y, subunit B3
chr8	FLD	MDP0000299806	24.9785	23.5428	31.7117	23.1328	27.3641	19.4013	AT1G62830.1	LSD1-like 1
chr8	CIB1	MDP0000200355	16.2229	17.2206	16.3339	18.4833	14.9416	16.3097	AT4G34530.1	cryptochrome-interacting basic-helix-loop-helix 1
chr8	NUC	MDP0000373134	41.2331	40.9251	65.5966	36.5512	49.4436	65.6569	AT3G50700.1	indeterminate(ID)-domain 2
chr8	BES1	MDP0000157809	44.1967	50.8642	26.1066	60.561	44.1158	43.7622	AT1G75080.1	Brassinosteroid signalling positive regulator (BZR1) family protein
chr8	ATH1	MDP0000166587	2.61397	1.65331	0.383195	2.73338	2.48266	0.856772	AT4G32980.1	homeobox gene 1
chr8	EEC	MDP0000127368	27.023	28.633	26.6275	27.0953	13.7159	15.5089	AT2G25930.1	hydroxyproline-rich glycoprotein family protein
chr8	PIN1AT	MDP0000194340	19.0043	17.574	11.0323	40.502	38.6191	30.2032	AT5G33406.1	hAT dimerisation domain-containing protein / transposase-related
chr8	DCAF1	MDP0000190460	17.1443	18.7662	37.3375	15.229	12.5823	17.4293	AT4G31160.1	DDB1-CUL4 associated factor 1
chr8	EFS	MDP0000141828	11.3828	11.7452	11.8155	7.84552	5.70131	4.06397	AT1G77300.1	histone methyltransferases(H3-K4 specific);histone methyltransferases(H3-K36 specific)
chr9	COL9	MDP0000177126	29.9154	21.2571	5.24501	20.0336	2.70836	3.72875	AT3G07650.1	CONSTANS-like 9
chr9	EBS	MDP0000222098	11.7636	11.197	15.5038	12.5553	16.4515	14.5678	AT3G21650.1	Protein phosphatase 2A regulatory B subunit family protein
chr9	CDF2	MDP0000598637	1.08969	0.800199	1.40285	1.03901	3.56629	4.76315	AT5G39660.1	cycling DOF factor 2
chr10	FKF1	MDP0000220523	55.3307	72.1413	8.61308	87.198	10.1366	4.9254	AT1G68050.1	flavin-binding, kelch repeat, f box 1
chr10	bZIP13	MDP0000208334	11.4877	13.377	5.56998	12.9854	8.5774	12.2059
chr10	SDG26	MDP0000135637	6.49144	6.91419	8.25359	5.46016	3.25952	2.68465
chr10	GI	MDP0000281110	55.1076	53.0882	38.9166	47.9687	29.2903	11.8021
chr10	TIC	MDP0000635147	38.4343	34.8893	70.9777	48.5576	27.6722	33.3049
chr10	AGL19	MDP0000270062	43.3007	37.7885	31.2446	42.5876	45.8637	46.0076
chr10	AP2	MDP0000137561	15.7432	16.8635	10.1658	12.6856	14.6756	15.6703
chr10	JMJ14	MDP0000204278	9.35041	10.8023	11.4634	6.66913	8.93272	7.37055
chr10	AGL16	MDP0000324166	0.594331	0	0.21455	0.296958	0.186992	0.877288
chr10	DOF1.5	MDP0000156388	1.67566	0.514413	0	1.93387	0.347346	0.818968
chr10	SFR6	MDP0000189513	26.6671	26.5902	33.0992	17.6379	20.0069	17.7922
chr10	AHL	MDP0000642505	5.06245	5.08816	3.44666	8.18644	9.54012	5.47561	AT5G54390.1	HAL2-like
chr10	ATC	MDP0000761080	1	1	1	1	1	1	AT2G27550.1	centroradialis
chr10	ABI5	MDP0000740787	0.951718	0.95173	0.432308	0.524708	1.53533	1.03484	AT2G36270.1	Basic-leucine zipper (bZIP) transcription factor family protein
chr10	PCFS4	MDP0000308517	7.02847	8.08732	14.9959	6.94469	5.93705	7.20946	AT4G04885.1	PCF11P-similar protein 4
chr10	COP1	MDP0000195882	3.4381	1.63348	1.13713	8.33042	8.80291	5.75842	AT2G32950.1	Transducin/WD40 repeat-like superfamily protein
chr10	PRR7	MDP0000918738	1	1	1	1	1	1	AT5G02810.1	pseudo-response regulator 7
chr11	SEF	MDP0000767102	4.10436	4.49332	3.71984	7.88037	7.35309	2.63592	AT5G37055.1	HIT-type Zinc finger family protein
chr11	DDB2	MDP0000218998	7.55208	7.75866	12.1	6.45742	6.02141	8.04513	AT5G58760.1	damaged DNA binding 2
chr11	TOE1	MDP0000181606	53.3777	34.708	121.304	23.2853	27.8408	61.8629	AT2G28550.3	related to AP2.7
chr11	AGL74	MDP0000314058	0.152599	0.331293	0.0731703	0.0512209	0.193768	0	AT2G24840.1	AGAMOUS-like 61
chr11	CSD2	MDP0000258717	82.6176	66.339	243.779	101.402	82.4524	74.4025	AT2G28190.1	copper/zinc superoxide dismutase 2
chr11	SVP	MDP0000233843	19.8984	22.1402	21.4017	20.7686	18.1043	15.6536	AT2G22540.1	K-box region and MADS-box transcription factor family protein
chr11	FWA	MDP0000251484	25.5818	22.1541	14.7299	14.7766	14.5204	12.9597
chr11	ABH1	MDP0000208862	10.3608	10.1502	9.03057	9.9099	11.6621	11.4548	AT2G13540.1	ARM repeat superfamily protein
chr11	EDM2	MDP0000188637	1	1	1	1	1	1	AT5G55390.1	ENHANCED DOWNY MILDEW 2
chr11	GRF2	MDP0000772373	277.718	237.798	295.053	284.612	327.628	269.182	AT1G78300.1	general regulatory factor 2
chr11	SPA3	MDP0000239686	12.1546	13.5349	7.65026	8.33647	11.4779	10.7271	AT3G15354.1	SPA1-related 3
chr11	ARP4	MDP0000142804	39.651	45.384	24.2784	55.076	46.8829	37.1905	AT1G18450.1	actin-related protein 4
chr11	GID1B	MDP0000319522	58.9612	51.5192	146.146	82.7953	93.6467	147.361	AT3G63010.1	alpha/beta-Hydrolases superfamily protein
chr11	SWN	MDP0000298253	21.3764	22.388	31.9333	19.738	15.2895	21.5745	AT4G02020.1	SET domain-containing protein
chr12	TFL1	MDP0000255437	20.5689	16.1552	6.62753	11.5779	6.64756	6.71064	AT5G03840.1	PEBP (phosphatidylethanolamine-binding protein) family protein
chr12	SPY	MDP0000208893	13.2078	13.8957	22.3298	12.3713	9.33304	11.7854	AT3G11540.1	Tetratricopeptide repeat (TPR)-like superfamily protein
chr12	NF-YA10	MDP0000129029	1.58609	2.3823	2.27038	1.03902	2.09603	2.30759	AT3G05690.1	nuclear factor Y, subunit A2
chr12	TOE3	MDP0000163645	55.3799	59.1423	8.40678	51.5225	63.5306	29.4538	AT2G28550.3	related to AP2.7
chr12	RVE8	MDP0000186860	16.8771	15.6545	39.0475	17.2882	62.5719	55.2208	AT3G09600.1	Homeodomain-like superfamily protein
chr12	WNK5	MDP0000274290	1.70708	4.94222	1.15944	5.11059	6.80609	2.18119	AT3G51630.1	with no lysine (K) kinase 5
chr12	PIF3	MDP0000290263	31.2754	33.0887	32.3486	46.0962	43.3071	20.4509	AT1G09530.1	phytochrome interacting factor 3
chr12	PAF1	MDP0000141365	64.4357	60.2404	52.5443	71.1731	91.3759	76.3034	AT5G42790.1	proteasome alpha subunit F1
chr12	RFI2	MDP0000222238	24.8917	28.489	36.3576	39.4747	51.3584	54.2814	AT3G05545.1	RING/U-box superfamily protein
chr12	PKDM7D	MDP0000757833	16.1209	17.1112	28.9769	11.2819	12.039	15.4503	AT1G08620.1	Transcription factor jumonji (jmj) family protein / zinc finger (C5HC2 type) family protein
chr12	FT	MDP0000132050	2.73507	5.29701	6.32368	8.85638	23.4192	36.6709	AT1G65480.1	PEBP (phosphatidylethanolamine-binding protein) family protein
chr12	ELF9	MDP0000370825	27.5412	31.1186	37.1708	19.8614	20.5959	24.7239	AT5G16260.1	RNA binding (RRM/RBD/RNP motifs) family protein
chr13	HUA2	MDP0000272756	7.90899	7.81418	8.16255	7.12512	7.0265	5.18884	AT5G23150.1	Tudor/PWWP/MBT domain-containing protein
chr13	AP1_2	MDP0000269921	0.563178	0	0	0.374009	0	0
chr13	CHE	MDP0000242185	7.09739	8.14315	11.228	13.1861	8.66688	13.4677	AT3G47620.1	TEOSINTE BRANCHED, cycloidea and PCF (TCP) 14
chr13	WNK8	MDP0000302027	38.1609	41.399	65.6443	38.1568	42.0705	51.2862	AT4G10790.1	UBX domain-containing protein
chr13	HRB1	MDP0000116543	214.961	229.033	278.795	249.773	362.679	218.855	AT5G49230.1	Drought-responsive family protein
chr13	ESP4	MDP0000207938	23.4865	22.7577	40.0015	17.9232	14.3197	16.7298	AT5G01400.1	HEAT repeat-containing protein
chr13	NF-YC9	MDP0000699761	2.47854	6.08666	0.345384	1.2236	0.21451	0.470201	AT1G08970.1	nuclear factor Y, subunit C9
chr13	WNK1	MDP0000152621	7.81024	7.34412	5.03091	17.414	12.9961	10.3974	AT3G04910.1	with no lysine (K) kinase 1
chr13	PHP	MDP0000137284	28.5418	30.4683	29.3897	33.7525	31.9607	37.4968	AT3G22590.1	PLANT HOMOLOGOUS TO PARAFIBROMIN
chr13	CRY1	MDP0000229393	15.1531	16.0135	21.7142	24.1526	33.4564	40.0241	AT4G08920.1	cryptochrome 1
chr13	CRY2	MDP0000146606	36.4068	35.8244	40.4492	36.0659	37.4045	43.1579	AT1G04400.1	cryptochrome 2
chr13	FVE	MDP0000833178	6.98599	4.84105	3.22522	7.02639	4.59638	3.32175	AT2G19520.1	Transducin family protein / WD-40 repeat family protein
chr13	VEL1	MDP0000278407	22.4773	21.8072	13.6394	19.8829	14.3517	14.2388	AT4G30200.2	vernalization5/VIN3-like
chr13	ZTL	MDP0000742908	22.4164	27.9022	53.3589	30.518	25.4941	51.5293	AT5G57360.1	Galactose oxidase/kelch repeat superfamily protein
chr14	SPL9	MDP0000297978	114.039	108.079	60.4756	71.9847	109.285	96.0303	AT2G42200.1	squamosa promoter binding protein-like 9
chr14	BRM	MDP0000253320	1	1	1	1	1	1	AT3G06400.3	chromatin-remodeling protein 11
chr14	AGL18	MDP0000135652	0.1	0.915237	1.43257	1.18283	0.248114	0.583154	AT3G57390.1	AGAMOUS-like 18
chr14	SPA2	MDP0000215831	8.0905	8.86344	9.15357	5.83991	5.31027	4.42579	AT4G11110.1	SPA1-related 2
chr14	CAM4	MDP0000361567	2493.42	2224.93	5241.97	2082.24	2470.36	4626.76	AT2G27030.3	calmodulin 5
chr14	EARLL1	MDP0000155446	71.0229	74.0722	52.629	199.715	153.633	109.258	AT4G12510.1	Bifunctional inhibitor/lipid-transfer protein/seed storage 2S albumin superfamily protein
chr14	LFY	MDP0000186703	2.29133	1.52261	0.936772	2.36314	2.47021	1.5287	AT5G61850.1	floral meristem identity control protein LEAFY (LFY)
chr14	NDPK2	MDP0000259403	10.1022	7.03979	6.49483	14.4016	8.61027	21.6679	AT5G63310.1	nucleoside diphosphate kinase 2
chr14	ELF5	MDP0000772855	2227.08	1936.98	3460.72	1687.34	1084.37	1955.1	AT5G62640.3	proline-rich family protein
chr14	MAF5	MDP0000326390	0.144326	0	0	1.15419	0	0	AT3G02310.1	K-box region and MADS-box transcription factor family protein
chr14	FUL	MDP0000289836	7.72065	5.68232	7.02198	11.472	6.22884	13.6737	AT5G60910.1	AGAMOUS-like 8
chr15	ELF3	MDP0000127365	8.76607	8.94537	9.79568	8.94085	5.26954	7.77902	AT2G25930.1	hydroxyproline-rich glycoprotein family protein
chr15	ICU2	MDP0000131617	5.12084	3.85665	0.809629	5.20317	2.8308	1.86677	AT5G67100.1	DNA-directed DNA polymerases
chr15	CRP	MDP0000134253	19.2959	20.8212	28.6335	14.4135	12.1129	11.9018	AT4G00450.1	RNA polymerase II transcription mediators
chr15	ATX1	MDP0000150996	12.7987	11.5678	9.05499	9.68112	6.44803	7.17454	AT1G05830.1	trithorax-like protein 2
chr15	FD	MDP0000169473	2.92259	5.65474	2.33133	9.42458	13.3589	13.2497	AT4G35900.1	Basic-leucine zipper (bZIP) transcription factor family protein
chr15	SUS4	MDP0000250070	42.0475	64.9809	45.4087	31.3788	32.9935	27.9745	AT3G43190.1	sucrose synthase 4
chr15	FPF1	MDP0000284776	1	1	1	1	1	1	AT5G24860.1	flowering promoting factor 1
chr15	VRN5	MDP0000319416	14.1221	14.0616	9.31312	11.2168	12.1613	8.15479	AT3G24430.1	ATP binding
chr15	FIE2	MDP0000333597	5.26052	5.52647	4.66151	3.71736	5.4085	4.86397	AT4G16845.1	VEFS-Box of polycomb protein
chr15	RAVL3	MDP0000485280	1	1	1	1	1	1	AT1G51120.1	AP2/B3 transcription factor family protein
chr15	ELF4-L4	MDP0000656641	1	1	1	1	1	1	AT1G17455.1	ELF4-like 4
chr15	SLY1	MDP0000686454	9.40261	10.0965	8.54863	21.9499	21.6026	45.0255	AT4G24210.1	F-box family protein
chr15	SKB1	MDP0000742567	4.87286	20.1778	2.1369	45.6572	3.90312	99.9156	AT4G31120.1	SHK1 binding protein 1
chr15	NF-YA3	MDP0000827821	31.4108	30.1569	19.2915	23.2518	39.3364	36.2749	AT1G72830.1	nuclear factor Y, subunit A3
chr15	ELF8	MDP0000904675	1	1	1	1	1	1	AT2G06210.1	binding
chr16	FYPP3	MDP0000060858	68.2925	60.5815	77.3522	57.8759	59.2005	64.3471	AT1G50370.1	Calcineurin-like metallo-phosphoesterase superfamily protein
chr16	ESD4	MDP0000169207	8.84399	10.0237	10.0088	7.92231	8.16996	9.35929	AT4G15880.1	Cysteine proteinases superfamily protein
chr16	PFT1	MDP0000188336	16.1092	16.5607	18.43	19.6689	20.0896	24.1789	AT1G25540.1	phytochrome and flowering time regulatory protein (PFT1)
chr16	2017-09-03	MDP0000220008	0.01	0	0	0.237801	0	0.526475	AT1G24260.2	K-box region and MADS-box transcription factor family protein
chr16	DNF	MDP0000225132	4.09251	2.65931	5.30894	2.97573	1.93958	3.17905	AT1G72310.1	RING/U-box superfamily protein
chr16	ATDOF1.3	MDP0000232292	1.88567	2.00486	31.708	1.35599	4.44648	16.0652	AT5G39660.1	cycling DOF factor 2
chr16	FCA	MDP0000237496	10.338	8.1093	6.37253	8.74628	6.58852	9.2823	AT4G16280.4	RNA binding;abscisic acid binding
chr16	PRR9	MDP0000287839	11.029	11.5615	38.8018	25.5746	56.3067	43.8689	AT5G24470.1	pseudo-response regulator 5
chr16	NF-YC13	MDP0000424752	1.27994	1.82322	0.36873	3.85616	1.51212	1.01092	AT5G43250.1	nuclear factor Y, subunit C13
chr16	COL5	MDP0000713113	52.2932	39.4767	44.2129	64.2252	92.4287	45.1096	AT5G57660.1	CONSTANS-like 5
chr16	TEM1	MDP0000939633	60.0949	68.8307	200.915	86.1517	79.5297	129.402	AT1G25560.1	AP2/B3 transcription factor family protein
chr17	PIF4	MDP0000198404	11.3804	8.16106	17.6549	13.1464	15.3431	13.014	AT3G59060.2	phytochrome interacting factor 3-like 6
chr17	MBD9	MDP0000291802	10.2735	11.2464	14.9838	8.49328	8.20674	6.7279	AT3G01460.1	methyl-CPG-binding domain 9
chr17	TFL2	MDP0000293596	10.1102	9.65218	7.7672	9.27302	9.60968	15.7826	AT5G17690.1	like heterochromatin protein (LHP1)
chr17	COL2	MDP0000298635	2.28135	2.77791	18.2387	3.16172	23.3149	24.7063	AT3G02380.1	CONSTANS-like 2
chr17	LWD1	MDP0000319601	29.4409	28.4711	21.5391	39.7666	49.9683	43.2179	AT1G12910.1	Transducin/WD40 repeat-like superfamily protein
chr17	2017-09-01	MDP0000366022	1	1	1	1	1	1	AT5G15800.1	K-box region and MADS-box transcription factor family protein
chr17	RGL2	MDP0000669451	24.8835	29.4354	9.35559	91.0103	58.0086	85.6082	AT3G03450.1	RGA-like 2
